# Supplementary material for: A Single-Cell Survey of Cellular Heterogeneity in Human Great Saphenous Veins
Source: Cells. 2022 Aug 31;11(17):2711. doi: 10.3390/cells11172711 (PMC9454806; doi:10.3390/cells11172711)
Supplement: Supplementary file 1 [file cells-11-02711-s001.zip]

Archive with 11 entries (11 files):
- FigS4-KLF9.tif
- FigS6-interaction.tif
- FigS7.tif
- Rev-FigS1-EC.tif
- Rev-FigS2-FB.tif
- Rev-FigS3-MuralCells.tif
- Rev-FigureS5-immuneCells.png
- Revised Supplementary Figure legends.pdf
- TableS1-all-gene-expression.xlsx
- TableS2-VenousEC-ValvularEC-deg.xlsx
- TableS3- KLF9-correlated-genes.xlsx
