# Supplementary material for: A Single-Cell Survey of Cellular Heterogeneity in Human Great Saphenous Veins
Source: Cells. 2022 Aug 31;11(17):2711. doi: 10.3390/cells11172711 (PMC9454806; doi:10.3390/cells11172711)
Supplement: Supplementary file 1 [file cells-11-02711-s001.zip › TableS1-all-gene-expression.xlsx]

## Sheet: all-annotated
Table S1: Signature expression of each cell subset
	p_val	avg_log2FC	pct.1	pct.2	p_val_adj	cluster	gene
ACKR1	0	2.19259	0.995	0.608	0	EC_C1	ACKR1
ICAM1	0	1.69148	0.952	0.669	0	EC_C1	ICAM1
C2CD4B	0	1.66618	0.755	0.496	0	EC_C1	C2CD4B
CCL14	0	1.59596	0.994	0.656	0	EC_C1	CCL14
TM4SF1	0	1.52782	0.991	0.771	0	EC_C1	TM4SF1
SELE	0	1.50954	0.587	0.434	0	EC_C1	SELE
SOCS3	0	1.47453	1	0.962	0	EC_C1	SOCS3
IER3	0	1.44824	0.988	0.888	0	EC_C1	IER3
PLVAP	0	1.39235	0.989	0.559	0	EC_C1	PLVAP
TNFRSF10D	0	1.33648	0.891	0.667	0	EC_C1	TNFRSF10D
IL6	0	1.2775	0.831	0.75	0	EC_C1	IL6
CLDN5	0	1.2552	0.931	0.561	0	EC_C1	CLDN5
THBD	0	1.23701	0.952	0.747	0	EC_C1	THBD
ADAMTS4	0	1.22264	0.805	0.664	0	EC_C1	ADAMTS4
HMOX1	0	1.20844	0.742	0.61	0	EC_C1	HMOX1
IFI27	0	1.18534	0.999	0.755	0	EC_C1	IFI27
NRN1	0	1.17928	0.916	0.589	0	EC_C1	NRN1
TACSTD2	0	1.16995	0.739	0.588	0	EC_C1	TACSTD2
BHLHE40	0	1.16811	0.953	0.805	0	EC_C1	BHLHE40
PNP	0	1.16369	0.842	0.61	0	EC_C1	PNP
IRF1	0	1.15676	0.996	0.936	0	EC_C1	IRF1
AQP1	0	1.1483	0.996	0.656	0	EC_C1	AQP1
PLAT	0	1.14802	0.871	0.536	0	EC_C1	PLAT
LMCD1	0	1.14328	0.942	0.602	0	EC_C1	LMCD1
GNG11	0	1.12686	0.991	0.799	0	EC_C1	GNG11
TRIB1	0	1.12624	0.908	0.75	0	EC_C1	TRIB1
HLA-DQA2	0	1.11874	0.937	0.54	0	EC_C1	HLA-DQA2
SNAI1	0	1.10878	0.821	0.614	0	EC_C1	SNAI1
PCAT19	0	1.10463	0.897	0.566	0	EC_C1	PCAT19
SLC2A3	0	1.08985	0.985	0.889	0	EC_C1	SLC2A3
SLC25A25	0	1.08919	0.893	0.716	0	EC_C1	SLC25A25
NFKBIA	0	1.08768	0.997	0.967	0	EC_C1	NFKBIA
CSF3	0	1.07773	0.649	0.564	0	EC_C1	CSF3
LRG1	0	1.06334	0.687	0.479	0	EC_C1	LRG1
ADGRL4	0	1.04706	0.926	0.546	0	EC_C1	ADGRL4
PECAM1	0	1.0328	0.993	0.602	0	EC_C1	PECAM1
JAM2	0	1.02927	0.926	0.554	0	EC_C1	JAM2
APOLD1	0	1.02707	0.923	0.728	0	EC_C1	APOLD1
CD93	0	1.02375	0.932	0.622	0	EC_C1	CD93
OLFM1	0	0.999731	0.82	0.504	0	EC_C1	OLFM1
EMP1	0	0.980268	0.984	0.854	0	EC_C1	EMP1
ITPKC	0	0.964332	0.78	0.561	0	EC_C1	ITPKC
ITGA6	0	0.96016	0.923	0.597	0	EC_C1	ITGA6
HLA-DRB1	0	0.954121	0.997	0.805	0	EC_C1	HLA-DRB1
ADAMTS9	0	0.952069	0.753	0.631	0	EC_C1	ADAMTS9
DUSP5	0	0.944667	0.856	0.668	0	EC_C1	DUSP5
UPP1	0	0.943751	0.822	0.633	0	EC_C1	UPP1
IL3RA	0	0.942269	0.829	0.479	0	EC_C1	IL3RA
TSPAN7	0	0.940755	0.916	0.522	0	EC_C1	TSPAN7
RND1	0	0.924122	0.681	0.593	0	EC_C1	RND1
DUSP23	0	0.919024	0.841	0.568	0	EC_C1	DUSP23
HLA-DRA	0	0.890184	0.997	0.708	0	EC_C1	HLA-DRA
PDK4	0	0.886843	0.928	0.817	0	EC_C1	PDK4
ID1	0	0.883069	0.946	0.754	0	EC_C1	ID1
CDC42EP3	0	0.87862	0.823	0.543	0	EC_C1	CDC42EP3
RAMP3	0	0.864911	0.948	0.536	0	EC_C1	RAMP3
FABP5	0	0.859694	0.809	0.579	0	EC_C1	FABP5
CD74	0	0.854392	1	0.728	0	EC_C1	CD74
SOX17	0	0.84824	0.705	0.583	0	EC_C1	SOX17
LIFR	0	0.836647	0.887	0.632	0	EC_C1	LIFR
IGFBP2	0	0.833502	0.834	0.531	0	EC_C1	IGFBP2
ZNF385D	0	0.831757	0.729	0.498	0	EC_C1	ZNF385D
DOC2B	0	0.830991	0.776	0.509	0	EC_C1	DOC2B
HAPLN3	0	0.830923	0.819	0.599	0	EC_C1	HAPLN3
ADM5	4.31487e-292	0.817025	0.605	0.448	8.62975e-289	EC_C1	ADM5
ECSCR	0	0.806751	0.963	0.568	0	EC_C1	ECSCR
HLA-DMA	0	0.799256	0.905	0.536	0	EC_C1	HLA-DMA
TRIM16	0	0.798914	0.729	0.532	0	EC_C1	TRIM16
DIPK2B	0	0.794632	0.802	0.448	0	EC_C1	DIPK2B
MLPH	0	0.789884	0.697	0.377	0	EC_C1	MLPH
FAM110D	0	0.7788	0.683	0.389	0	EC_C1	FAM110D
SEMA6A	0	0.769723	0.792	0.466	0	EC_C1	SEMA6A
SPARCL1	0	0.767273	1	0.905	0	EC_C1	SPARCL1
LDLR	0	0.761325	0.732	0.636	0	EC_C1	LDLR
UGCG	0	0.757728	0.792	0.66	0	EC_C1	UGCG
FLT1	0	0.751768	0.798	0.468	0	EC_C1	FLT1
CALML4	0	0.749614	0.705	0.421	0	EC_C1	CALML4
PIM1	0	0.744655	0.813	0.697	0	EC_C1	PIM1
SOX18	0	0.737878	0.84	0.536	0	EC_C1	SOX18
SCARB1	0	0.723525	0.694	0.416	0	EC_C1	SCARB1
MARCKSL1	0	0.714964	0.804	0.626	0	EC_C1	MARCKSL1
GBP4	0	0.713131	0.785	0.538	0	EC_C1	GBP4
GIMAP4	0	0.698969	0.882	0.561	0	EC_C1	GIMAP4
MCTP1	0	0.692903	0.776	0.52	0	EC_C1	MCTP1
TMEM273	0	0.690809	0.699	0.416	0	EC_C1	TMEM273
CTSC	0	0.689176	0.809	0.571	0	EC_C1	CTSC
TIFA	0	0.686678	0.654	0.502	0	EC_C1	TIFA
ALDH1A2	0	0.682042	0.796	0.489	0	EC_C1	ALDH1A2
COL15A1	0	0.676053	0.827	0.622	0	EC_C1	COL15A1
SPNS2	0	0.67119	0.694	0.472	0	EC_C1	SPNS2
GJA1	0	0.667001	0.786	0.643	0	EC_C1	GJA1
TESC	0	0.666063	0.619	0.425	0	EC_C1	TESC
PALMD	0	0.663069	0.918	0.599	0	EC_C1	PALMD
APLNR	1.2323e-285	0.660103	0.627	0.465	2.46461e-282	EC_C1	APLNR
RAMP2	0	0.656244	0.985	0.663	0	EC_C1	RAMP2
ID3	6.95265e-233	0.654457	0.925	0.823	1.39053e-229	EC_C1	ID3
FAM241A	0	0.650488	0.741	0.443	0	EC_C1	FAM241A
MAFF	0	0.634424	0.966	0.903	0	EC_C1	MAFF
GADD45A	8.17199e-253	0.632557	0.902	0.824	1.6344e-249	EC_C1	GADD45A
SYNE2	0	0.626623	0.972	0.751	0	EC_C1	SYNE2
SOX7	0	0.624899	0.667	0.471	0	EC_C1	SOX7
VWA1	0	0.618492	0.738	0.537	0	EC_C1	VWA1
LINC02185	3.83392e-204	0.616234	0.556	0.415	7.66784e-201	EC_C1	LINC02185
BAG3	1.16047e-281	0.615543	0.812	0.708	2.32094e-278	EC_C1	BAG3
MIR222HG	3.05373e-174	0.614783	0.595	0.542	6.10746e-171	EC_C1	MIR222HG
YPEL2	1.28924e-220	0.612847	0.755	0.647	2.57849e-217	EC_C1	YPEL2
MYO5C	0	0.612167	0.729	0.474	0	EC_C1	MYO5C
SMAD1	0	0.606205	0.725	0.505	0	EC_C1	SMAD1
PCDH19	3.5183e-307	0.604107	0.574	0.386	7.0366e-304	EC_C1	PCDH19
STC1	5.4782e-197	0.600517	0.596	0.5	1.09564e-193	EC_C1	STC1
GRASP	0	0.599052	0.874	0.705	0	EC_C1	GRASP
TRIM25	3.15243e-299	0.598712	0.697	0.533	6.30486e-296	EC_C1	TRIM25
EGFL7	0	0.59784	0.942	0.554	0	EC_C1	EGFL7
MX1	0	0.596633	0.845	0.661	0	EC_C1	MX1
HLA-DQA1	0	0.585585	0.776	0.505	0	EC_C1	HLA-DQA1
HSPD1	7.12803e-246	0.584526	0.889	0.781	1.42561e-242	EC_C1	HSPD1
IFI44L	0	0.581827	0.838	0.597	0	EC_C1	IFI44L
HLA-DPA1	0	0.580384	0.962	0.658	0	EC_C1	HLA-DPA1
RCAN1	1.7174e-172	0.579541	0.673	0.625	3.43479e-169	EC_C1	RCAN1
SNCG	0	0.578834	0.935	0.666	0	EC_C1	SNCG
IL33	0	0.571867	0.772	0.507	0	EC_C1	IL33
HES1	3.77831e-186	0.56885	0.913	0.825	7.55662e-183	EC_C1	HES1
AL118516.1	5.21534e-238	0.56543	0.769	0.743	1.04307e-234	EC_C1	AL118516.1
GIMAP6	0	0.565321	0.724	0.449	0	EC_C1	GIMAP6
MMP28	0	0.564417	0.74	0.497	0	EC_C1	MMP28
MEOX1	0	0.562096	0.616	0.412	0	EC_C1	MEOX1
AC015912.3	0	0.561757	0.752	0.667	0	EC_C1	AC015912.3
GIMAP7	0	0.558556	0.872	0.549	0	EC_C1	GIMAP7
MMRN2	0	0.553278	0.867	0.531	0	EC_C1	MMRN2
IFIT3	0	0.552764	0.83	0.612	0	EC_C1	IFIT3
CLEC2B	0	0.551285	0.868	0.641	0	EC_C1	CLEC2B
THSD7A	2.99711e-307	0.549434	0.619	0.421	5.99421e-304	EC_C1	THSD7A
CYYR1	0	0.549069	0.765	0.469	0	EC_C1	CYYR1
RASA4	6.02471e-244	0.547117	0.556	0.383	1.20494e-240	EC_C1	RASA4
TNFRSF6B	8.66039e-186	0.544507	0.561	0.499	1.73208e-182	EC_C1	TNFRSF6B
SH3BGRL2	1.04634e-236	0.541388	0.616	0.463	2.09267e-233	EC_C1	SH3BGRL2
ELOVL7	0	0.541244	0.6	0.321	0	EC_C1	ELOVL7
SEMA3E	0	0.539692	0.61	0.366	0	EC_C1	SEMA3E
C1orf115	1.6867e-283	0.539379	0.648	0.464	3.37341e-280	EC_C1	C1orf115
INHBB	1.44651e-278	0.526888	0.577	0.441	2.89302e-275	EC_C1	INHBB
GBP1	3.59369e-235	0.51738	0.672	0.497	7.18737e-232	EC_C1	GBP1
MED24	0	0.517295	0.6	0.436	0	EC_C1	MED24
FAM43A	3.94222e-182	0.51394	0.648	0.535	7.88445e-179	EC_C1	FAM43A
MALL	2.63721e-307	0.51259	0.67	0.429	5.27441e-304	EC_C1	MALL
HSPH1	4.13944e-179	0.512307	0.749	0.66	8.27888e-176	EC_C1	HSPH1
ZC3H12A	1.29503e-210	0.511902	0.699	0.661	2.59006e-207	EC_C1	ZC3H12A
NOSTRIN	1.9003e-284	0.510416	0.637	0.377	3.8006e-281	EC_C1	NOSTRIN
SOD2	0	0.507726	0.96	0.877	0	EC_C1	SOD2
FOSL1	0	0.503619	0.679	0.604	0	EC_C1	FOSL1
CD320	6.86164e-283	0.502006	0.767	0.571	1.37233e-279	EC_C1	CD320
SELP	1.25746e-143	0.499121	0.504	0.367	2.51493e-140	EC_C1	SELP
HYAL2	0	0.498417	0.861	0.606	0	EC_C1	HYAL2
MT2A	0	0.497644	1	1	0	EC_C1	MT2A
RPGR	8.89193e-298	0.494511	0.691	0.517	1.77839e-294	EC_C1	RPGR
PTPRB	0	0.493725	0.804	0.481	0	EC_C1	PTPRB
PLIN2	2.92193e-133	0.491285	0.713	0.622	5.84385e-130	EC_C1	PLIN2
LRATD2	3.24561e-293	0.487588	0.618	0.421	6.49122e-290	EC_C1	LRATD2
TPO	6.23821e-208	0.486335	0.54	0.407	1.24764e-204	EC_C1	TPO
LPAR6	0	0.4863	0.726	0.498	0	EC_C1	LPAR6
LMO2	0	0.483931	0.867	0.535	0	EC_C1	LMO2
AC129507.1	0	0.482909	0.565	0.405	0	EC_C1	AC129507.1
F8	7.28769e-306	0.482218	0.628	0.451	1.45754e-302	EC_C1	F8
SPRY1	6.07237e-207	0.481496	0.825	0.656	1.21447e-203	EC_C1	SPRY1
ANGPT2	2.30877e-160	0.480284	0.578	0.489	4.61754e-157	EC_C1	ANGPT2
CDKN1A	1.30025e-283	0.477185	0.955	0.882	2.6005e-280	EC_C1	CDKN1A
GPR146	1.60158e-160	0.477157	0.55	0.44	3.20317e-157	EC_C1	GPR146
MYCT1	1.46134e-293	0.475202	0.677	0.424	2.92267e-290	EC_C1	MYCT1
LHX6	1.96844e-166	0.472216	0.531	0.398	3.93688e-163	EC_C1	LHX6
LCN6	3.55881e-122	0.471643	0.556	0.474	7.11761e-119	EC_C1	LCN6
HLA-DQB1	0	0.451027	0.831	0.538	0	EC_C1	HLA-DQB1
NRARP	0	0.449384	0.754	0.611	0	EC_C1	NRARP
HLA-DPB1	0	0.444055	0.967	0.663	0	EC_C1	HLA-DPB1
PHLDA1	3.7621e-124	0.443703	0.669	0.633	7.52419e-121	EC_C1	PHLDA1
SOCS2	7.87103e-165	0.441297	0.661	0.586	1.57421e-161	EC_C1	SOCS2
INSIG1	1.75082e-242	0.438702	0.669	0.539	3.50165e-239	EC_C1	INSIG1
ITM2A	0	0.427687	0.929	0.64	0	EC_C1	ITM2A
RBP7	0	0.425174	0.839	0.559	0	EC_C1	RBP7
IL1R1	2.18765e-178	0.424746	0.773	0.644	4.3753e-175	EC_C1	IL1R1
PLEKHG1	3.78738e-256	0.423597	0.666	0.558	7.57477e-253	EC_C1	PLEKHG1
EMCN	0	0.423564	0.877	0.569	0	EC_C1	EMCN
KCTD12	2.65958e-236	0.422334	0.884	0.681	5.31917e-233	EC_C1	KCTD12
TACR1	1.21925e-148	0.416765	0.5	0.362	2.43851e-145	EC_C1	TACR1
CYSLTR1	5.07151e-73	0.407874	0.445	0.394	1.0143e-69	EC_C1	CYSLTR1
BIRC3	9.82061e-180	0.406782	0.624	0.536	1.96412e-176	EC_C1	BIRC3
KDM6B	3.98254e-203	0.406668	0.771	0.689	7.96509e-200	EC_C1	KDM6B
TMEM88	1.52582e-102	0.40647	0.465	0.374	3.05164e-99	EC_C1	TMEM88
ICAM4	5.95006e-189	0.405523	0.492	0.401	1.19001e-185	EC_C1	ICAM4
IFI6	2.59271e-248	0.405295	0.915	0.772	5.18541e-245	EC_C1	IFI6
TMTC1	2.60222e-198	0.404755	0.627	0.45	5.20444e-195	EC_C1	TMTC1
MECOM	8.92426e-256	0.402824	0.689	0.499	1.78485e-252	EC_C1	MECOM
PLCB4	3.79247e-124	0.401822	0.619	0.529	7.58495e-121	EC_C1	PLCB4
CXCL14	0	5.75827	0.969	0.346	0	FB_C1	CXCL14
CFD	0	5.75019	0.999	0.619	0	FB_C1	CFD
DCN	0	4.4886	1	0.578	0	FB_C1	DCN
APOD	0	4.11336	0.991	0.577	0	FB_C1	APOD
CCDC80	0	4.07713	1	0.655	0	FB_C1	CCDC80
FBLN1	0	3.85228	0.996	0.534	0	FB_C1	FBLN1
PLA2G2A	0	3.52112	0.705	0.22	0	FB_C1	PLA2G2A
C3	0	3.33973	0.964	0.341	0	FB_C1	C3
CCN5	0	3.21415	0.961	0.421	0	FB_C1	CCN5
PTGDS	0	3.05643	0.684	0.479	0	FB_C1	PTGDS
MMP2	0	2.9878	0.979	0.421	0	FB_C1	MMP2
COL1A2	0	2.98642	0.998	0.48	0	FB_C1	COL1A2
SERPINF1	0	2.97451	0.996	0.453	0	FB_C1	SERPINF1
COL6A2	0	2.95125	0.998	0.569	0	FB_C1	COL6A2
LUM	0	2.85408	0.992	0.347	0	FB_C1	LUM
IGFBP6	0	2.85169	0.976	0.513	0	FB_C1	IGFBP6
C1S	0	2.83643	0.99	0.42	0	FB_C1	C1S
MFAP5	0	2.82405	0.916	0.337	0	FB_C1	MFAP5
C1R	0	2.80118	0.993	0.536	0	FB_C1	C1R
GSN	0	2.76386	1	0.954	0	FB_C1	GSN
MFAP4	0	2.67943	0.977	0.477	0	FB_C1	MFAP4
ADH1B	0	2.65945	0.881	0.297	0	FB_C1	ADH1B
COL1A1	0	2.61033	0.969	0.514	0	FB_C1	COL1A1
MYOC	0	2.58254	0.812	0.378	0	FB_C1	MYOC
CFH	0	2.57955	0.993	0.577	0	FB_C1	CFH
APOE	0	2.55504	0.791	0.439	0	FB_C1	APOE
GPC3	0	2.53316	0.869	0.367	0	FB_C1	GPC3
COL6A3	0	2.49333	0.983	0.406	0	FB_C1	COL6A3
ABCA8	0	2.46665	0.954	0.306	0	FB_C1	ABCA8
NOVA1	0	2.44792	0.91	0.43	0	FB_C1	NOVA1
LRP1	0	2.44549	0.986	0.413	0	FB_C1	LRP1
THY1	0	2.29539	0.866	0.374	0	FB_C1	THY1
COL6A1	0	2.28774	0.988	0.523	0	FB_C1	COL6A1
C7	0	2.26248	0.636	0.333	0	FB_C1	C7
LTBP4	0	2.23347	0.968	0.48	0	FB_C1	LTBP4
IGF1	0	2.20261	0.887	0.383	0	FB_C1	IGF1
PLAC9	0	2.19856	0.99	0.664	0	FB_C1	PLAC9
MGP	0	2.14635	0.999	0.882	0	FB_C1	MGP
CXCL12	0	2.1358	0.968	0.647	0	FB_C1	CXCL12
COL3A1	0	2.12564	0.938	0.419	0	FB_C1	COL3A1
SERPING1	0	2.12192	0.993	0.691	0	FB_C1	SERPING1
CTSK	0	2.11854	0.915	0.45	0	FB_C1	CTSK
SOD3	0	2.10787	0.979	0.517	0	FB_C1	SOD3
EFEMP1	0	2.06122	0.957	0.357	0	FB_C1	EFEMP1
SFRP1	0	2.0592	0.761	0.395	0	FB_C1	SFRP1
MEG3	0	2.02594	0.885	0.407	0	FB_C1	MEG3
MGST1	0	2.01322	0.852	0.311	0	FB_C1	MGST1
SCARA5	0	1.98635	0.857	0.331	0	FB_C1	SCARA5
PODN	0	1.97049	0.935	0.401	0	FB_C1	PODN
HTRA3	0	1.96214	0.83	0.26	0	FB_C1	HTRA3
ABI3BP	0	1.95879	0.945	0.381	0	FB_C1	ABI3BP
PCOLCE	0	1.94666	0.957	0.47	0	FB_C1	PCOLCE
PDGFRL	0	1.9292	0.9	0.342	0	FB_C1	PDGFRL
GPNMB	0	1.9257	0.934	0.364	0	FB_C1	GPNMB
OGN	0	1.92518	0.804	0.352	0	FB_C1	OGN
MXRA8	0	1.90422	0.953	0.407	0	FB_C1	MXRA8
PI16	0	1.88378	0.781	0.307	0	FB_C1	PI16
TNXB	0	1.876	0.938	0.57	0	FB_C1	TNXB
PDGFRA	0	1.83072	0.858	0.305	0	FB_C1	PDGFRA
FBLN2	0	1.82732	0.98	0.639	0	FB_C1	FBLN2
PRRX1	0	1.8204	0.978	0.506	0	FB_C1	PRRX1
FSTL1	0	1.78589	0.953	0.538	0	FB_C1	FSTL1
FBLN5	0	1.77765	0.897	0.382	0	FB_C1	FBLN5
CYBRD1	0	1.73241	0.957	0.448	0	FB_C1	CYBRD1
GAS1	0	1.73226	0.842	0.392	0	FB_C1	GAS1
CHRDL1	0	1.70177	0.854	0.322	0	FB_C1	CHRDL1
F3	0	1.69826	0.806	0.431	0	FB_C1	F3
VCAN	0	1.69598	0.875	0.445	0	FB_C1	VCAN
CILP	0	1.69367	0.692	0.313	0	FB_C1	CILP
F10	0	1.61309	0.86	0.452	0	FB_C1	F10
DPT	0	1.60908	0.794	0.433	0	FB_C1	DPT
SFRP2	0	1.59307	0.77	0.358	0	FB_C1	SFRP2
TIMP2	0	1.58677	0.987	0.768	0	FB_C1	TIMP2
OLFML3	0	1.57953	0.882	0.352	0	FB_C1	OLFML3
SLPI	0	1.57735	0.688	0.326	0	FB_C1	SLPI
CCN3	0	1.57345	0.676	0.408	0	FB_C1	CCN3
RARRES2	0	1.56591	0.848	0.432	0	FB_C1	RARRES2
MRC2	0	1.56452	0.88	0.351	0	FB_C1	MRC2
FGF7	0	1.53379	0.889	0.402	0	FB_C1	FGF7
PLPP3	0	1.52753	0.941	0.585	0	FB_C1	PLPP3
PLTP	0	1.50148	0.857	0.471	0	FB_C1	PLTP
GDF10	0	1.4928	0.777	0.291	0	FB_C1	GDF10
CD248	0	1.46139	0.745	0.279	0	FB_C1	CD248
IGFBP3	0	1.45375	0.725	0.291	0	FB_C1	IGFBP3
NNMT	0	1.43845	0.959	0.85	0	FB_C1	NNMT
SELENOP	0	1.43291	0.984	0.727	0	FB_C1	SELENOP
SVEP1	0	1.41794	0.744	0.431	0	FB_C1	SVEP1
ABCA6	0	1.41544	0.807	0.265	0	FB_C1	ABCA6
ABCA9	0	1.41212	0.795	0.329	0	FB_C1	ABCA9
NEGR1	0	1.40916	0.784	0.323	0	FB_C1	NEGR1
FBN1	6.1059e-231	1.40532	0.717	0.456	1.22118e-227	FB_C1	FBN1
ITM2A1	0	1.40522	0.97	0.661	0	FB_C1	ITM2A
ALDH1A1	0	1.4049	0.839	0.398	0	FB_C1	ALDH1A1
CYGB	0	1.37937	0.86	0.444	0	FB_C1	CYGB
SPON2	0	1.3666	0.803	0.382	0	FB_C1	SPON2
SLIT3	0	1.35093	0.888	0.459	0	FB_C1	SLIT3
LGALS3BP	0	1.31641	0.815	0.448	0	FB_C1	LGALS3BP
FGL2	0	1.31127	0.925	0.538	0	FB_C1	FGL2
SFRP4	3.44614e-230	1.30337	0.635	0.407	6.89227e-227	FB_C1	SFRP4
LGALS1	0	1.29459	0.995	0.762	0	FB_C1	LGALS1
ADD3	0	1.27607	0.869	0.496	0	FB_C1	ADD3
VIT	0	1.27538	0.761	0.261	0	FB_C1	VIT
SSPN	0	1.27248	0.857	0.432	0	FB_C1	SSPN
GPX3	2.17856e-261	1.27161	0.655	0.384	4.35711e-258	FB_C1	GPX3
CTHRC1	3.66606e-264	1.26193	0.771	0.545	7.33213e-261	FB_C1	CTHRC1
AEBP1	0	1.25752	0.92	0.472	0	FB_C1	AEBP1
PIK3R1	0	1.24573	0.87	0.511	0	FB_C1	PIK3R1
S100A4	0	1.24158	0.994	0.64	0	FB_C1	S100A4
SDC2	0	1.22952	0.808	0.454	0	FB_C1	SDC2
LSP1	0	1.22308	0.876	0.383	0	FB_C1	LSP1
TIMP1	0	1.19846	0.981	0.87	0	FB_C1	TIMP1
PCOLCE2	0	1.19725	0.659	0.361	0	FB_C1	PCOLCE2
SRPX	0	1.18406	0.767	0.354	0	FB_C1	SRPX
NTRK2	0	1.17967	0.858	0.431	0	FB_C1	NTRK2
BICC1	0	1.17519	0.772	0.396	0	FB_C1	BICC1
ECM1	0	1.17057	0.742	0.38	0	FB_C1	ECM1
THBS2	0	1.15674	0.705	0.257	0	FB_C1	THBS2
PID1	0	1.15518	0.829	0.332	0	FB_C1	PID1
CLEC3B	0	1.13488	0.826	0.551	0	FB_C1	CLEC3B
NFIX	0	1.13176	0.874	0.49	0	FB_C1	NFIX
WNT11	0	1.12633	0.743	0.388	0	FB_C1	WNT11
BOC	0	1.12485	0.807	0.34	0	FB_C1	BOC
VEGFB	0	1.12231	0.885	0.549	0	FB_C1	VEGFB
FHL1	0	1.11789	0.888	0.552	0	FB_C1	FHL1
FXYD1	0	1.11483	0.928	0.507	0	FB_C1	FXYD1
ISLR	0	1.11352	0.736	0.311	0	FB_C1	ISLR
TMEM176B	0	1.11257	0.775	0.422	0	FB_C1	TMEM176B
LRRN4CL	0	1.11096	0.739	0.312	0	FB_C1	LRRN4CL
PROCR	0	1.10849	0.797	0.444	0	FB_C1	PROCR
ABCA10	0	1.10338	0.658	0.35	0	FB_C1	ABCA10
EGFR	0	1.09979	0.8	0.381	0	FB_C1	EGFR
OMD	0	1.09978	0.81	0.361	0	FB_C1	OMD
PRG4	2.48748e-125	1.09784	0.447	0.236	4.97497e-122	FB_C1	PRG4
RCN3	0	1.0928	0.845	0.437	0	FB_C1	RCN3
LOX	0	1.0918	0.758	0.432	0	FB_C1	LOX
DCLK1	0	1.08583	0.683	0.252	0	FB_C1	DCLK1
PRELP	0	1.08111	0.864	0.431	0	FB_C1	PRELP
ANK2	0	1.06977	0.74	0.346	0	FB_C1	ANK2
PDGFRB	0	1.06205	0.856	0.389	0	FB_C1	PDGFRB
TWIST1	0	1.05827	0.792	0.508	0	FB_C1	TWIST1
ADAMTS5	6.41148e-82	1.05824	0.524	0.365	1.2823e-78	FB_C1	ADAMTS5
PLAGL1	0	1.04814	0.721	0.372	0	FB_C1	PLAGL1
MAP1A	0	1.01823	0.739	0.37	0	FB_C1	MAP1A
SERPINA5	0	1.00771	0.787	0.274	0	FB_C1	SERPINA5
LAMA2	0	0.998323	0.711	0.317	0	FB_C1	LAMA2
LHFPL6	0	0.998213	0.948	0.687	0	FB_C1	LHFPL6
ECM2	0	0.98087	0.742	0.397	0	FB_C1	ECM2
UAP1	0	0.968557	0.813	0.502	0	FB_C1	UAP1
USP53	0	0.967363	0.778	0.544	0	FB_C1	USP53
DAB2	0	0.955206	0.876	0.596	0	FB_C1	DAB2
PTGFR	3.37386e-207	0.954017	0.588	0.29	6.74772e-204	FB_C1	PTGFR
PHLDA3	0	0.946364	0.821	0.525	0	FB_C1	PHLDA3
SPRY11	0	0.942224	0.884	0.663	0	FB_C1	SPRY1
CST3	0	0.940689	0.999	0.964	0	FB_C1	CST3
OSR2	5.50303e-292	0.934867	0.637	0.348	1.10061e-288	FB_C1	OSR2
ZFHX4	0	0.934599	0.668	0.214	0	FB_C1	ZFHX4
HTRA1	0	0.927734	0.849	0.579	0	FB_C1	HTRA1
TNFAIP2	0	0.925399	0.806	0.507	0	FB_C1	TNFAIP2
ANGPTL5	0	0.913615	0.734	0.323	0	FB_C1	ANGPTL5
ANGPTL1	0	0.91236	0.817	0.455	0	FB_C1	ANGPTL1
AGTR1	0	0.910685	0.672	0.307	0	FB_C1	AGTR1
CAMK2N1	0	0.905373	0.802	0.542	0	FB_C1	CAMK2N1
CD44	0	0.901565	0.944	0.551	0	FB_C1	CD44
APOC1	3.84398e-242	0.875894	0.581	0.344	7.68795e-239	FB_C1	APOC1
COL5A2	1.53784e-299	0.869084	0.672	0.357	3.07568e-296	FB_C1	COL5A2
COLEC12	1.15644e-281	0.867618	0.736	0.469	2.31288e-278	FB_C1	COLEC12
RND3	5.70949e-307	0.855731	0.805	0.577	1.1419e-303	FB_C1	RND3
RHOBTB3	1.05175e-189	0.853965	0.623	0.387	2.10351e-186	FB_C1	RHOBTB3
COL14A1	0	0.853139	0.849	0.525	0	FB_C1	COL14A1
MAP1B	0	0.848131	0.871	0.543	0	FB_C1	MAP1B
TPPP3	4.18879e-278	0.845278	0.668	0.343	8.37758e-275	FB_C1	TPPP3
CCN1	1.29118e-218	0.844477	0.925	0.793	2.58237e-215	FB_C1	CCN1
COL12A1	1.11194e-216	0.83789	0.601	0.291	2.22388e-213	FB_C1	COL12A1
FAM180B	0	0.834454	0.687	0.287	0	FB_C1	FAM180B
SLIT2	0	0.824103	0.663	0.321	0	FB_C1	SLIT2
DDR2	1.23308e-267	0.813582	0.697	0.425	2.46615e-264	FB_C1	DDR2
CLMP	0	0.81222	0.674	0.295	0	FB_C1	CLMP
SPOCK1	0	0.807703	0.718	0.334	0	FB_C1	SPOCK1
GGT5	0	0.804539	0.796	0.494	0	FB_C1	GGT5
TSPAN8	2.79329e-265	0.795371	0.597	0.281	5.58659e-262	FB_C1	TSPAN8
EMILIN1	0	0.79503	0.722	0.378	0	FB_C1	EMILIN1
ITGB5	0	0.789779	0.73	0.434	0	FB_C1	ITGB5
DHRS3	1.02485e-257	0.788899	0.728	0.475	2.04969e-254	FB_C1	DHRS3
GSTM3	0	0.784188	0.782	0.514	0	FB_C1	GSTM3
FMO2	0	0.781615	0.635	0.305	0	FB_C1	FMO2
PCDH18	2.78147e-264	0.780204	0.607	0.276	5.56294e-261	FB_C1	PCDH18
SERPINA3	3.37209e-115	0.777476	0.544	0.383	6.74418e-112	FB_C1	SERPINA3
LEPR	2.02041e-167	0.776736	0.646	0.429	4.04082e-164	FB_C1	LEPR
CAB39L	3.5707e-155	0.775967	0.56	0.294	7.14139e-152	FB_C1	CAB39L
CRISPLD2	0	0.774557	0.857	0.552	0	FB_C1	CRISPLD2
SMOC2	1.86605e-282	0.76317	0.621	0.273	3.7321e-279	FB_C1	SMOC2
OSR1	0	0.762968	0.63	0.172	0	FB_C1	OSR1
PLBD1	0	0.761007	0.737	0.318	0	FB_C1	PLBD1
ANGPTL2	4.15272e-210	0.760199	0.671	0.46	8.30544e-207	FB_C1	ANGPTL2
LPAR1	0	0.758809	0.635	0.271	0	FB_C1	LPAR1
CP	9.34106e-145	0.757782	0.544	0.271	1.86821e-141	FB_C1	CP
HIC1	0	0.755525	0.723	0.494	0	FB_C1	HIC1
CRABP2	0	0.750867	0.667	0.471	0	FB_C1	CRABP2
XG	0	0.744674	0.633	0.313	0	FB_C1	XG
IGFBP7	4.92665e-162	0.742328	0.992	0.942	9.85331e-159	FB_C1	IGFBP7
PRRX2	0	0.741341	0.702	0.401	0	FB_C1	PRRX2
DBN1	6.40788e-250	0.739175	0.709	0.439	1.28158e-246	FB_C1	DBN1
CTSL	8.66229e-286	0.735587	0.903	0.692	1.73246e-282	FB_C1	CTSL
GAS7	0	0.733446	0.692	0.335	0	FB_C1	GAS7
LINC02802	7.89499e-240	0.73181	0.594	0.299	1.579e-236	FB_C1	LINC02802
MEDAG	2.09075e-176	0.727012	0.638	0.427	4.1815e-173	FB_C1	MEDAG
MSX1	8.101e-136	0.725194	0.667	0.58	1.6202e-132	FB_C1	MSX1
OLFML2B	1.37839e-191	0.72476	0.612	0.304	2.75678e-188	FB_C1	OLFML2B
FLRT2	4.6676e-228	0.723603	0.623	0.327	9.33521e-225	FB_C1	FLRT2
LINC00632	0	0.72073	0.699	0.331	0	FB_C1	LINC00632
HELLPAR	2.31943e-247	0.719531	0.604	0.33	4.63886e-244	FB_C1	HELLPAR
COL16A1	0	0.710871	0.698	0.388	0	FB_C1	COL16A1
RASD1	1.39038e-158	0.702752	0.782	0.659	2.78076e-155	FB_C1	RASD1
ANTXR1	0	0.701354	0.684	0.264	0	FB_C1	ANTXR1
FAP	0	0.699419	0.691	0.328	0	FB_C1	FAP
TMEM119	0	0.698543	0.71	0.274	0	FB_C1	TMEM119
C1QTNF7	3.9961e-135	0.697481	0.583	0.4	7.9922e-132	FB_C1	C1QTNF7
FTL	0	0.697014	0.999	0.993	0	FB_C1	FTL
SEMA3C	6.09791e-11	0.694962	0.36	0.226	1.21958e-07	FB_C1	SEMA3C
FST	3.01934e-61	0.681912	0.498	0.391	6.03867e-58	FB_C1	FST
COL5A1	3.44986e-187	0.680932	0.61	0.393	6.89972e-184	FB_C1	COL5A1
PKDCC	1.37334e-278	0.67895	0.619	0.312	2.74669e-275	FB_C1	PKDCC
RBMS3	2.6989e-197	0.678175	0.754	0.54	5.3978e-194	FB_C1	RBMS3
HAS2	5.75008e-123	0.677117	0.546	0.343	1.15002e-119	FB_C1	HAS2
DIO2	0	0.676905	0.724	0.288	0	FB_C1	DIO2
S100A10	2.02468e-209	0.676725	0.996	0.918	4.04937e-206	FB_C1	S100A10
PALLD	9.34602e-281	0.675137	0.825	0.511	1.8692e-277	FB_C1	PALLD
AXL	3.1715e-226	0.670479	0.704	0.475	6.343e-223	FB_C1	AXL
IGFBP5	0	0.664384	0.926	0.577	0	FB_C1	IGFBP5
TMEM176A	5.51109e-184	0.660428	0.559	0.254	1.10222e-180	FB_C1	TMEM176A
GHR	1.61843e-183	0.657599	0.547	0.289	3.23685e-180	FB_C1	GHR
FSTL3	7.21619e-177	0.656382	0.626	0.409	1.44324e-173	FB_C1	FSTL3
CEP126	2.68762e-114	0.652688	0.549	0.355	5.37525e-111	FB_C1	CEP126
FOS	2.11273e-243	0.649704	0.999	0.994	4.22547e-240	FB_C1	FOS
INMT	3.94837e-272	0.648335	0.707	0.445	7.89673e-269	FB_C1	INMT
FRMD6	9.86808e-246	0.641606	0.615	0.327	1.97362e-242	FB_C1	FRMD6
GSTM5	0	0.641302	0.621	0.231	0	FB_C1	GSTM5
ELN	2.08521e-122	0.639502	0.751	0.564	4.17042e-119	FB_C1	ELN
CPE	8.13315e-229	0.63748	0.865	0.539	1.62663e-225	FB_C1	CPE
GFRA1	4.08502e-163	0.636194	0.557	0.3	8.17004e-160	FB_C1	GFRA1
DSE	1.93111e-182	0.635932	0.638	0.414	3.86222e-179	FB_C1	DSE
CDH11	1.05537e-177	0.632804	0.641	0.4	2.11073e-174	FB_C1	CDH11
ITGBL1	2.71457e-58	0.63002	0.506	0.349	5.42913e-55	FB_C1	ITGBL1
SHOX2	0	0.627483	0.626	0.228	0	FB_C1	SHOX2
VASN	0	0.625453	0.772	0.471	0	FB_C1	VASN
EMX2OS	0	0.624558	0.644	0.28	0	FB_C1	EMX2OS
ITIH5	2.23751e-218	0.618428	0.747	0.534	4.47501e-215	FB_C1	ITIH5
ADAMTSL4	4.60024e-76	0.613064	0.48	0.313	9.20048e-73	FB_C1	ADAMTSL4
LAMA4	1.70965e-134	0.612983	0.697	0.519	3.4193e-131	FB_C1	LAMA4
DNM1	3.95486e-253	0.612564	0.605	0.333	7.90971e-250	FB_C1	DNM1
ITGA11	3.07068e-260	0.610919	0.572	0.274	6.14137e-257	FB_C1	ITGA11
PHGDH	1.01808e-276	0.609313	0.61	0.291	2.03615e-273	FB_C1	PHGDH
EMP3	1.8252e-286	0.608547	0.843	0.538	3.65039e-283	FB_C1	EMP3
DIO3OS	1.80928e-109	0.608113	0.509	0.294	3.61856e-106	FB_C1	DIO3OS
AR	2.14772e-165	0.606867	0.607	0.377	4.29543e-162	FB_C1	AR
BASP1	8.35489e-163	0.604542	0.584	0.372	1.67098e-159	FB_C1	BASP1
PLXDC2	2.16017e-265	0.601678	0.791	0.492	4.32034e-262	FB_C1	PLXDC2
PCSK5	0	0.600152	0.669	0.348	0	FB_C1	PCSK5
PTGES	1.14648e-94	0.580517	0.473	0.22	2.29297e-91	FB_C1	PTGES
AOX1	6.56576e-177	0.579535	0.534	0.2	1.31315e-173	FB_C1	AOX1
EMX2	3.32693e-146	0.578995	0.575	0.376	6.65387e-143	FB_C1	EMX2
PLXDC1	0	0.577972	0.728	0.397	0	FB_C1	PLXDC1
AADAC	1.09704e-204	0.576026	0.461	0.094	2.19407e-201	FB_C1	AADAC
CHL1	3.40757e-161	0.574421	0.473	0.119	6.81515e-158	FB_C1	CHL1
ADM	5.32598e-27	0.573768	0.727	0.743	1.0652e-23	FB_C1	ADM
PDGFD	8.90126e-183	0.570401	0.589	0.326	1.78025e-179	FB_C1	PDGFD
FN1	4.45246e-120	0.569457	0.731	0.545	8.90492e-117	FB_C1	FN1
FOSB	8.60601e-135	0.569436	0.987	0.976	1.7212e-131	FB_C1	FOSB
GAS6	3.38252e-176	0.568213	0.92	0.736	6.76504e-173	FB_C1	GAS6
MFGE8	3.0981e-272	0.566984	0.883	0.596	6.1962e-269	FB_C1	MFGE8
PLEKHA5	3.9463e-184	0.563258	0.691	0.484	7.8926e-181	FB_C1	PLEKHA5
COL4A2	1.41854e-177	0.558286	0.815	0.625	2.83707e-174	FB_C1	COL4A2
LINC01140	3.79264e-274	0.55618	0.602	0.266	7.58528e-271	FB_C1	LINC01140
CD276	4.38847e-118	0.550594	0.563	0.393	8.77694e-115	FB_C1	CD276
COL4A1	2.94345e-106	0.547076	0.759	0.645	5.88689e-103	FB_C1	COL4A1
TUBA1A	2.79208e-122	0.54424	0.879	0.774	5.58416e-119	FB_C1	TUBA1A
VEGFD	0	0.543139	0.601	0.241	0	FB_C1	VEGFD
SPARC	1.84534e-151	0.532219	0.95	0.833	3.69068e-148	FB_C1	SPARC
CYP4B1	2.01196e-266	0.529643	0.519	0.164	4.02391e-263	FB_C1	CYP4B1
MIR100HG	1.96403e-213	0.526559	0.588	0.35	3.92806e-210	FB_C1	MIR100HG
PTGFRN	1.05955e-196	0.52126	0.569	0.282	2.11909e-193	FB_C1	PTGFRN
FMOD	6.94415e-306	0.517977	0.627	0.292	1.38883e-302	FB_C1	FMOD
MBP	0	0.515234	0.702	0.377	0	FB_C1	MBP
UGDH	3.8671e-160	0.512033	0.619	0.399	7.73421e-157	FB_C1	UGDH
GFPT2	1.07e-201	0.510151	0.545	0.269	2.14e-198	FB_C1	GFPT2
RGMA	7.39648e-249	0.507575	0.586	0.3	1.4793e-245	FB_C1	RGMA
HMCN2	1.41327e-244	0.506527	0.637	0.38	2.82653e-241	FB_C1	HMCN2
ITM2C	2.15974e-258	0.503944	0.656	0.402	4.31948e-255	FB_C1	ITM2C
MMP23B	3.99775e-216	0.499983	0.6	0.403	7.99551e-213	FB_C1	MMP23B
C1QTNF3	1.08198e-165	0.496842	0.498	0.276	2.16395e-162	FB_C1	C1QTNF3
TNFAIP6	2.08883e-37	0.494959	0.462	0.334	4.17767e-34	FB_C1	TNFAIP6
IRX3	0	0.494734	0.647	0.296	0	FB_C1	IRX3
MXRA5	0	0.492951	0.607	0.272	0	FB_C1	MXRA5
HHIP-AS1	2.55332e-118	0.491894	0.527	0.326	5.10664e-115	FB_C1	HHIP-AS1
SSC5D	2.66302e-59	0.491325	0.504	0.376	5.32605e-56	FB_C1	SSC5D
AKAP12	2.08003e-248	0.487049	0.852	0.603	4.16006e-245	FB_C1	AKAP12
SPRY2	1.13625e-30	0.486396	0.567	0.533	2.27249e-27	FB_C1	SPRY2
MEG8	5.30739e-171	0.485656	0.518	0.185	1.06148e-167	FB_C1	MEG8
LINC01133	1.44718e-96	0.485364	0.456	0.185	2.89437e-93	FB_C1	LINC01133
CERCAM	1.6174e-172	0.485089	0.579	0.328	3.2348e-169	FB_C1	CERCAM
NT5E	1.6813e-103	0.48449	0.571	0.374	3.36259e-100	FB_C1	NT5E
SLC5A3	0.000824693	0.484414	0.402	0.395	1	FB_C1	SLC5A3
MRPS6	5.1606e-19	0.483868	0.501	0.433	1.03212e-15	FB_C1	MRPS6
CCDC146	1.17555e-200	0.483388	0.568	0.349	2.3511e-197	FB_C1	CCDC146
CYP7B1	1.06902e-244	0.481661	0.623	0.366	2.13805e-241	FB_C1	CYP7B1
TNNT3	2.31765e-39	0.47627	0.458	0.343	4.63529e-36	FB_C1	TNNT3
KCNQ1OT1	1.91846e-75	0.476181	0.633	0.497	3.83691e-72	FB_C1	KCNQ1OT1
ABCC9	5.43597e-146	0.47573	0.594	0.321	1.08719e-142	FB_C1	ABCC9
COL15A11	4.02963e-127	0.475009	0.802	0.645	8.05926e-124	FB_C1	COL15A1
ALKAL2	2.4171e-163	0.471816	0.568	0.368	4.8342e-160	FB_C1	ALKAL2
CHPF	0	0.47058	0.651	0.265	0	FB_C1	CHPF
FIBIN	1.09901e-99	0.470236	0.467	0.166	2.19801e-96	FB_C1	FIBIN
TSKU	5.69961e-99	0.470166	0.501	0.317	1.13992e-95	FB_C1	TSKU
NGFR	3.13484e-189	0.468577	0.54	0.271	6.26967e-186	FB_C1	NGFR
CFB	3.67851e-61	0.465993	0.561	0.427	7.35702e-58	FB_C1	CFB
CCDC102B	0	0.465802	0.685	0.386	0	FB_C1	CCDC102B
ABCA1	0	0.465473	0.7	0.388	0	FB_C1	ABCA1
ST3GAL5	6.61053e-163	0.463022	0.575	0.389	1.32211e-159	FB_C1	ST3GAL5
MID1IP1	1.13373e-198	0.462826	0.781	0.577	2.26746e-195	FB_C1	MID1IP1
TENT5A	6.08636e-175	0.460603	0.716	0.51	1.21727e-171	FB_C1	TENT5A
RARRES1	6.88195e-131	0.459751	0.512	0.31	1.37639e-127	FB_C1	RARRES1
C1QTNF2	2.58371e-264	0.45807	0.643	0.357	5.16743e-261	FB_C1	C1QTNF2
MIR99AHG	5.95135e-181	0.455047	0.656	0.397	1.19027e-177	FB_C1	MIR99AHG
PLEKHA4	7.83477e-90	0.454141	0.622	0.506	1.56695e-86	FB_C1	PLEKHA4
EPHA3	2.63145e-52	0.452654	0.47	0.344	5.2629e-49	FB_C1	EPHA3
ASPN	9.8256e-115	0.45206	0.534	0.325	1.96512e-111	FB_C1	ASPN
SNAI2	3.96674e-123	0.45093	0.529	0.296	7.93348e-120	FB_C1	SNAI2
GPRC5A	6.65245e-05	0.450308	0.472	0.479	0.133049	FB_C1	GPRC5A
HHIP	1.17786e-197	0.449172	0.486	0.126	2.35573e-194	FB_C1	HHIP
ZNF503	2.1915e-81	0.447672	0.641	0.521	4.383e-78	FB_C1	ZNF503
MAP7D3	6.50377e-56	0.447475	0.591	0.477	1.30075e-52	FB_C1	MAP7D3
SLITRK4	2.03536e-47	0.445651	0.43	0.225	4.07072e-44	FB_C1	SLITRK4
LTBP2	0	0.444646	0.744	0.407	0	FB_C1	LTBP2
GEM	1.06084e-34	0.443667	0.556	0.497	2.12169e-31	FB_C1	GEM
IGSF10	1.15992e-238	0.443633	0.518	0.132	2.31983e-235	FB_C1	IGSF10
GXYLT2	5.97233e-73	0.443424	0.49	0.278	1.19447e-69	FB_C1	GXYLT2
ACKR3	2.04701e-30	0.437136	0.605	0.511	4.09401e-27	FB_C1	ACKR3
PTGIS	1.58469e-93	0.436474	0.637	0.442	3.16938e-90	FB_C1	PTGIS
CCN2	6.59382e-92	0.427674	0.84	0.707	1.31876e-88	FB_C1	CCN2
CEBPD	1.43242e-83	0.422432	0.988	0.963	2.86484e-80	FB_C1	CEBPD
MFAP2	5.94687e-83	0.421342	0.485	0.31	1.18937e-79	FB_C1	MFAP2
MAMDC2	1.66628e-236	0.416088	0.637	0.326	3.33256e-233	FB_C1	MAMDC2
GALNT15	3.8563e-53	0.411118	0.592	0.467	7.71261e-50	FB_C1	GALNT15
TFPI	3.21695e-175	0.410021	0.902	0.706	6.4339e-172	FB_C1	TFPI
CNTN4	8.14612e-189	0.405465	0.597	0.395	1.62922e-185	FB_C1	CNTN4
CLU	0	2.70029	1	0.808	0	EC_C2	CLU
CRTAC1	0	2.67907	0.943	0.235	0	EC_C2	CRTAC1
VWF	0	2.22246	1	0.656	0	EC_C2	VWF
CYP1B1	0	2.03535	0.944	0.315	0	EC_C2	CYP1B1
SERPINE1	0	1.99438	0.943	0.588	0	EC_C2	SERPINE1
AKR1C1	0	1.90833	0.961	0.577	0	EC_C2	AKR1C1
DKK3	0	1.8153	0.927	0.368	0	EC_C2	DKK3
CPE1	0	1.81018	0.981	0.531	0	EC_C2	CPE
MMRN1	0	1.78887	0.923	0.358	0	EC_C2	MMRN1
CD9	0	1.70201	0.996	0.857	0	EC_C2	CD9
CLEC14A	0	1.60827	0.989	0.651	0	EC_C2	CLEC14A
ACKR31	0	1.57866	0.939	0.469	0	EC_C2	ACKR3
TGM2	0	1.56354	0.801	0.389	0	EC_C2	TGM2
SULF1	0	1.5512	0.892	0.404	0	EC_C2	SULF1
CALCRL	0	1.52196	0.951	0.543	0	EC_C2	CALCRL
CAVIN2	0	1.49996	0.98	0.676	0	EC_C2	CAVIN2
AKR1C2	0	1.48927	0.874	0.421	0	EC_C2	AKR1C2
GAS61	0	1.45718	0.972	0.734	0	EC_C2	GAS6
PTGIS1	0	1.42546	0.856	0.418	0	EC_C2	PTGIS
MGP1	0	1.41771	1	0.885	0	EC_C2	MGP
PERP	0	1.39968	0.929	0.568	0	EC_C2	PERP
CDH13	0	1.32148	0.87	0.412	0	EC_C2	CDH13
RAMP31	0	1.29721	0.988	0.579	0	EC_C2	RAMP3
EMCN1	0	1.26301	0.954	0.596	0	EC_C2	EMCN
LTC4S	0	1.23419	0.915	0.544	0	EC_C2	LTC4S
BMX	0	1.2241	0.772	0.352	0	EC_C2	BMX
RNASE1	0	1.2105	0.978	0.64	0	EC_C2	RNASE1
ITPR2	0	1.20958	0.892	0.504	0	EC_C2	ITPR2
DNASE1L3	6.27114e-94	1.20845	0.604	0.279	1.25423e-90	EC_C2	DNASE1L3
FGF2	0	1.2004	0.805	0.382	0	EC_C2	FGF2
EFEMP11	0	1.1965	0.893	0.381	0	EC_C2	EFEMP1
AQP11	0	1.19358	0.982	0.698	0	EC_C2	AQP1
ST8SIA6	0	1.19292	0.733	0.231	0	EC_C2	ST8SIA6
POSTN	4.48058e-219	1.19027	0.697	0.337	8.96115e-216	EC_C2	POSTN
BMP4	4.66107e-290	1.18492	0.738	0.419	9.32214e-287	EC_C2	BMP4
HYAL21	0	1.16553	0.946	0.625	0	EC_C2	HYAL2
LMO21	0	1.16418	0.948	0.564	0	EC_C2	LMO2
PTGS2	0	1.13316	0.955	0.559	0	EC_C2	PTGS2
LAMB1	0	1.12242	0.829	0.456	0	EC_C2	LAMB1
EDN1	7.94321e-308	1.11653	0.807	0.413	1.58864e-304	EC_C2	EDN1
CCL141	0	1.10492	0.989	0.697	0	EC_C2	CCL14
DAAM1	0	1.09857	0.918	0.655	0	EC_C2	DAAM1
GPM6A	0	1.09473	0.74	0.261	0	EC_C2	GPM6A
CNTNAP3B	5.73203e-255	1.09265	0.743	0.415	1.14641e-251	EC_C2	CNTNAP3B
SLCO2A1	0	1.09005	0.838	0.308	0	EC_C2	SLCO2A1
PTPRB1	0	1.08826	0.907	0.506	0	EC_C2	PTPRB
RAPGEF5	0	1.05351	0.898	0.48	0	EC_C2	RAPGEF5
TMOD1	0	1.0481	0.781	0.359	0	EC_C2	TMOD1
PODXL	0	1.03672	0.873	0.468	0	EC_C2	PODXL
TSPAN2	0	1.02529	0.844	0.415	0	EC_C2	TSPAN2
ECSCR1	0	0.984086	0.967	0.614	0	EC_C2	ECSCR
ACKR4	9.26793e-124	0.980111	0.629	0.341	1.85359e-120	EC_C2	ACKR4
NTS	0	0.962012	0.87	0.259	0	EC_C2	NTS
CCN21	1.89736e-192	0.95439	0.931	0.698	3.79471e-189	EC_C2	CCN2
LTBP21	5.03918e-250	0.941142	0.748	0.415	1.00784e-246	EC_C2	LTBP2
TIMP11	0	0.92783	0.992	0.871	0	EC_C2	TIMP1
IL1R11	0	0.918194	0.908	0.641	0	EC_C2	IL1R1
MMRN21	0	0.909111	0.911	0.565	0	EC_C2	MMRN2
ALDH1A21	4.58086e-163	0.903928	0.745	0.533	9.16171e-160	EC_C2	ALDH1A2
TFPI1	0	0.902571	0.964	0.702	0	EC_C2	TFPI
SLC40A1	1.16808e-286	0.89814	0.764	0.393	2.33616e-283	EC_C2	SLC40A1
RAMP21	0	0.894942	0.985	0.701	0	EC_C2	RAMP2
PCDH7	1.58927e-249	0.886234	0.687	0.294	3.17854e-246	EC_C2	PCDH7
SCARA3	8.93071e-299	0.881379	0.784	0.408	1.78614e-295	EC_C2	SCARA3
KCNN3	0	0.870358	0.741	0.292	0	EC_C2	KCNN3
PTGS1	8.66184e-118	0.855363	0.602	0.208	1.73237e-114	EC_C2	PTGS1
FOXC1	0	0.837046	0.929	0.723	0	EC_C2	FOXC1
LAMA41	2.95424e-258	0.834297	0.812	0.508	5.90848e-255	EC_C2	LAMA4
ADIRF	0	0.824857	1	0.922	0	EC_C2	ADIRF
BMP6	0	0.822205	0.784	0.344	0	EC_C2	BMP6
MIR99AHG1	8.42033e-283	0.806471	0.762	0.389	1.68407e-279	EC_C2	MIR99AHG
NDRG4	0	0.804852	0.728	0.213	0	EC_C2	NDRG4
CXCL2	0	0.80468	0.935	0.584	0	EC_C2	CXCL2
MYRIP	0	0.797229	0.776	0.322	0	EC_C2	MYRIP
EFNB2	0	0.787274	0.859	0.505	0	EC_C2	EFNB2
PLCXD3	0	0.779187	0.79	0.339	0	EC_C2	PLCXD3
CDH111	1.63472e-113	0.760161	0.655	0.404	3.26943e-110	EC_C2	CDH11
MPZL2	0	0.752932	0.761	0.301	0	EC_C2	MPZL2
S100A101	2.18893e-228	0.749227	1	0.92	4.37786e-225	EC_C2	S100A10
CDH23	4.10396e-67	0.733864	0.588	0.334	8.20792e-64	EC_C2	CDH23
ANXA3	1.01187e-104	0.709876	0.628	0.346	2.02374e-101	EC_C2	ANXA3
CLEC3B1	1.27583e-258	0.701194	0.854	0.554	2.55165e-255	EC_C2	CLEC3B
NET1	5.82716e-219	0.69879	0.823	0.556	1.16543e-215	EC_C2	NET1
AHNAK2	3.43246e-186	0.696928	0.742	0.409	6.86492e-183	EC_C2	AHNAK2
FRMD4B	1.13565e-302	0.695868	0.907	0.575	2.27131e-299	EC_C2	FRMD4B
MMP281	1.32803e-199	0.695273	0.795	0.518	2.65606e-196	EC_C2	MMP28
ARL4A	3.09698e-241	0.691092	0.902	0.64	6.19396e-238	EC_C2	ARL4A
TSPAN71	1.88654e-220	0.682449	0.878	0.574	3.77307e-217	EC_C2	TSPAN7
PECAM11	1.15648e-230	0.674749	0.987	0.649	2.31295e-227	EC_C2	PECAM1
CREB5	0	0.6677	0.786	0.369	0	EC_C2	CREB5
EGFL71	2.47223e-256	0.662432	0.96	0.598	4.94447e-253	EC_C2	EGFL7
HEG1	4.96314e-136	0.659926	0.78	0.557	9.92629e-133	EC_C2	HEG1
ELN1	1.80607e-156	0.657912	0.782	0.565	3.61214e-153	EC_C2	ELN
LYST	1.5302e-177	0.651564	0.798	0.536	3.0604e-174	EC_C2	LYST
STC11	2.40746e-251	0.651298	0.785	0.486	4.81493e-248	EC_C2	STC1
RASSF9	1.13058e-175	0.648655	0.709	0.363	2.26115e-172	EC_C2	RASSF9
PRSS23	2.79944e-127	0.64849	0.732	0.492	5.59888e-124	EC_C2	PRSS23
ITGA2	2.93937e-76	0.648203	0.593	0.348	5.87874e-73	EC_C2	ITGA2
CCND1	4.14328e-53	0.64498	0.654	0.505	8.28656e-50	EC_C2	CCND1
COL8A1	6.13146e-22	0.641365	0.523	0.25	1.22629e-18	EC_C2	COL8A1
GASK1B	4.70645e-168	0.636018	0.77	0.51	9.41291e-165	EC_C2	GASK1B
PALMD1	3.72662e-224	0.635741	0.914	0.637	7.45324e-221	EC_C2	PALMD
HAPLN31	6.63968e-104	0.620031	0.746	0.635	1.32794e-100	EC_C2	HAPLN3
TEK	1.43347e-61	0.614262	0.63	0.396	2.86693e-58	EC_C2	TEK
NUAK1	4.41426e-95	0.613909	0.72	0.557	8.82853e-92	EC_C2	NUAK1
ADGRG6	6.12469e-08	0.600812	0.498	0.29	0.000122494	EC_C2	ADGRG6
PLPP31	8.52916e-222	0.594397	0.876	0.603	1.70583e-218	EC_C2	PLPP3
FOXC2	0	0.582492	0.874	0.407	0	EC_C2	FOXC2
TM4SF11	1.99125e-287	0.56719	0.987	0.798	3.9825e-284	EC_C2	TM4SF1
GIMAP71	1.08611e-156	0.543791	0.875	0.587	2.17222e-153	EC_C2	GIMAP7
DEPP1	1.6165e-66	0.538124	0.742	0.582	3.233e-63	EC_C2	DEPP1
THSD4	0.000862756	0.531805	0.477	0.277	1	EC_C2	THSD4
NEDD9	0	0.528247	0.938	0.6	0	EC_C2	NEDD9
KCNT2	0	0.525656	0.715	0.132	0	EC_C2	KCNT2
KCTD121	1.82007e-168	0.523447	0.921	0.7	3.64014e-165	EC_C2	KCTD12
CDO1	9.83716e-54	0.523027	0.582	0.299	1.96743e-50	EC_C2	CDO1
CPXM2	1.6511e-97	0.510077	0.719	0.503	3.30219e-94	EC_C2	CPXM2
MECOM1	5.0963e-208	0.506214	0.817	0.504	1.01926e-204	EC_C2	MECOM
HRCT1	5.45113e-10	0.504026	0.484	0.26	1.09023e-06	EC_C2	HRCT1
NUDT4	2.70206e-133	0.499876	0.798	0.561	5.40412e-130	EC_C2	NUDT4
C17orf58	2.49898e-27	0.4998	0.566	0.364	4.99797e-24	EC_C2	C17orf58
IL331	1.6909e-70	0.49917	0.733	0.543	3.38181e-67	EC_C2	IL33
GJA11	1.65675e-263	0.497071	0.91	0.643	3.31349e-260	EC_C2	GJA1
IFI271	1.14315e-152	0.49252	0.998	0.784	2.28629e-149	EC_C2	IFI27
NOSTRIN1	1.13586e-82	0.491071	0.695	0.4	2.27172e-79	EC_C2	NOSTRIN
TFF3	7.96833e-291	0.490703	0.707	0.193	1.59367e-287	EC_C2	TFF3
FILIP1L	4.1657e-73	0.487627	0.826	0.697	8.33141e-70	EC_C2	FILIP1L
GBP41	4.20539e-71	0.487185	0.743	0.573	8.41077e-68	EC_C2	GBP4
MALL1	3.7682e-38	0.48701	0.643	0.461	7.53641e-35	EC_C2	MALL
BGN	1.9974e-300	0.486218	0.884	0.506	3.9948e-297	EC_C2	BGN
GATA2	4.30667e-86	0.48411	0.672	0.418	8.61333e-83	EC_C2	GATA2
CCDC3	1.82858e-149	0.478874	0.792	0.517	3.65715e-146	EC_C2	CCDC3
GALNT151	3.55215e-77	0.476491	0.688	0.457	7.10429e-74	EC_C2	GALNT15
HTRA11	3.82963e-178	0.473851	0.862	0.584	7.65925e-175	EC_C2	HTRA1
PLEKHA51	4.22363e-233	0.469325	0.813	0.473	8.44725e-230	EC_C2	PLEKHA5
PLPP1	5.06494e-117	0.468043	0.753	0.519	1.01299e-113	EC_C2	PLPP1
PLCB41	1.26921e-202	0.457159	0.82	0.513	2.53842e-199	EC_C2	PLCB4
CYYR11	4.36179e-71	0.452774	0.728	0.51	8.72358e-68	EC_C2	CYYR1
CRIP1	1.881e-15	0.452459	0.866	0.787	3.762e-12	EC_C2	CRIP1
RAB11FIP1	1.70363e-34	0.43572	0.631	0.506	3.40726e-31	EC_C2	RAB11FIP1
BMPER	9.35717e-05	0.435255	0.411	0.095	0.187143	EC_C2	BMPER
TSPAN18	3.15279e-13	0.431749	0.58	0.444	6.30559e-10	EC_C2	TSPAN18
BMP2	0	0.430039	0.834	0.465	0	EC_C2	BMP2
SLC9A3R2	5.69509e-220	0.422601	0.91	0.648	1.13902e-216	EC_C2	SLC9A3R2
SPARCL11	5.8975e-114	0.411905	1	0.916	1.1795e-110	EC_C2	SPARCL1
STAB1	5.60338e-122	0.410022	0.692	0.387	1.12068e-118	EC_C2	STAB1
LEPR1	1.45385e-150	0.407436	0.727	0.424	2.9077e-147	EC_C2	LEPR
RSPO3	0	0.401241	0.734	0.338	0	EC_C2	RSPO3
DLL1	1.65474e-208	0.400026	0.776	0.45	3.30949e-205	EC_C2	DLL1
RERGL	0	4.02438	0.978	0.275	0	SMC_C1	RERGL
MYH11	0	3.98401	0.998	0.386	0	SMC_C1	MYH11
ACTA2	0	3.73973	0.997	0.423	0	SMC_C1	ACTA2
TPM2	0	3.68294	0.999	0.568	0	SMC_C1	TPM2
TAGLN	0	3.28255	1	0.71	0	SMC_C1	TAGLN
C11orf96	0	3.2565	1	0.846	0	SMC_C1	C11orf96
MT1M	0	3.2544	0.997	0.934	0	SMC_C1	MT1M
MYL9	0	3.18827	0.998	0.662	0	SMC_C1	MYL9
MUSTN1	0	3.09514	0.991	0.339	0	SMC_C1	MUSTN1
PLN	0	2.71046	0.972	0.283	0	SMC_C1	PLN
MT1A	0	2.58294	0.965	0.779	0	SMC_C1	MT1A
DSTN	0	2.49688	0.999	0.939	0	SMC_C1	DSTN
TPM1	0	2.47346	0.993	0.609	0	SMC_C1	TPM1
C12orf75	0	2.43611	0.828	0.367	0	SMC_C1	C12orf75
MCAM	0	2.40271	0.996	0.647	0	SMC_C1	MCAM
PPP1R14A	0	2.24257	0.947	0.339	0	SMC_C1	PPP1R14A
CSRP1	0	2.22698	0.988	0.679	0	SMC_C1	CSRP1
LBH	0	2.21391	0.965	0.471	0	SMC_C1	LBH
MT1E	0	2.17071	0.999	0.983	0	SMC_C1	MT1E
CNN1	0	2.13147	0.898	0.339	0	SMC_C1	CNN1
CRYAB	0	2.10959	0.96	0.496	0	SMC_C1	CRYAB
SORBS2	0	2.01789	0.934	0.446	0	SMC_C1	SORBS2
MT1G	0	2.01417	0.936	0.819	0	SMC_C1	MT1G
MT1X	0	1.9982	0.997	0.962	0	SMC_C1	MT1X
PHLDA2	0	1.98209	0.929	0.647	0	SMC_C1	PHLDA2
RRAD	0	1.96012	0.947	0.552	0	SMC_C1	RRAD
AVPR1A	0	1.90471	0.898	0.543	0	SMC_C1	AVPR1A
LMOD1	0	1.89785	0.959	0.435	0	SMC_C1	LMOD1
GADD45B	0	1.86854	0.999	0.985	0	SMC_C1	GADD45B
RHOB	0	1.84791	0.995	0.878	0	SMC_C1	RHOB
HES4	0	1.84194	0.974	0.555	0	SMC_C1	HES4
CCDC31	0	1.81815	0.982	0.501	0	SMC_C1	CCDC3
NOTCH3	0	1.76271	0.962	0.35	0	SMC_C1	NOTCH3
CRIP11	0	1.75922	0.996	0.774	0	SMC_C1	CRIP1
MYLK	0	1.75182	0.961	0.471	0	SMC_C1	MYLK
CH25H	0	1.73444	0.786	0.601	0	SMC_C1	CH25H
IGFBP51	0	1.72619	0.997	0.586	0	SMC_C1	IGFBP5
FLNA	0	1.70059	0.988	0.802	0	SMC_C1	FLNA
CALD1	0	1.69459	0.997	0.826	0	SMC_C1	CALD1
MFGE81	0	1.66271	0.982	0.598	0	SMC_C1	MFGE8
MAP3K20	0	1.63768	0.956	0.481	0	SMC_C1	MAP3K20
RGS16	0	1.6375	0.914	0.673	0	SMC_C1	RGS16
TBX2	0	1.62438	0.874	0.343	0	SMC_C1	TBX2
RCAN2	0	1.6023	0.92	0.426	0	SMC_C1	RCAN2
CSRP2	0	1.58501	0.901	0.533	0	SMC_C1	CSRP2
WTIP	0	1.56577	0.875	0.371	0	SMC_C1	WTIP
GADD45G	0	1.52436	0.893	0.605	0	SMC_C1	GADD45G
NTRK21	0	1.50546	0.96	0.44	0	SMC_C1	NTRK2
LPP	0	1.49972	0.969	0.578	0	SMC_C1	LPP
ADRA2A	0	1.48581	0.835	0.371	0	SMC_C1	ADRA2A
HSPA6	0	1.48427	0.843	0.628	0	SMC_C1	HSPA6
NDUFA4L2	2.40476e-190	1.47351	0.657	0.423	4.80952e-187	SMC_C1	NDUFA4L2
TINAGL1	0	1.46783	0.987	0.678	0	SMC_C1	TINAGL1
ATF3	0	1.46244	0.993	0.919	0	SMC_C1	ATF3
ID4	0	1.45124	0.96	0.542	0	SMC_C1	ID4
RGS5	0	1.44503	0.736	0.369	0	SMC_C1	RGS5
NRGN	0	1.38839	0.845	0.386	0	SMC_C1	NRGN
EFHD1	0	1.36601	0.873	0.335	0	SMC_C1	EFHD1
TNS1	0	1.36496	0.935	0.586	0	SMC_C1	TNS1
PPP1R12B	0	1.35234	0.899	0.408	0	SMC_C1	PPP1R12B
UBA2	0	1.3474	0.936	0.454	0	SMC_C1	UBA2
SOD31	0	1.33008	0.978	0.539	0	SMC_C1	SOD3
KANK2	0	1.32759	0.935	0.525	0	SMC_C1	KANK2
MAP1B1	0	1.32225	0.942	0.551	0	SMC_C1	MAP1B
PRPH	6.01222e-290	1.31656	0.657	0.26	1.20244e-286	SMC_C1	PRPH
KCNAB1	0	1.30881	0.806	0.294	0	SMC_C1	KCNAB1
BTG2	0	1.30646	0.994	0.932	0	SMC_C1	BTG2
ITIH51	0	1.30232	0.918	0.525	0	SMC_C1	ITIH5
ACTG2	0	1.29383	0.796	0.363	0	SMC_C1	ACTG2
MRVI1	0	1.29215	0.871	0.368	0	SMC_C1	MRVI1
NET11	0	1.28158	0.916	0.551	0	SMC_C1	NET1
CEBPB	0	1.26815	0.993	0.816	0	SMC_C1	CEBPB
FHL5	0	1.26598	0.809	0.338	0	SMC_C1	FHL5
PDE5A	0	1.25365	0.832	0.34	0	SMC_C1	PDE5A
FXYD11	0	1.25338	0.956	0.524	0	SMC_C1	FXYD1
NR4A1	0	1.24938	0.995	0.832	0	SMC_C1	NR4A1
PTP4A3	0	1.22447	0.869	0.432	0	SMC_C1	PTP4A3
TBX2-AS1	0	1.22021	0.756	0.206	0	SMC_C1	TBX2-AS1
ZFHX3	0	1.21934	0.92	0.511	0	SMC_C1	ZFHX3
TNC	0	1.21691	0.841	0.489	0	SMC_C1	TNC
EIF4A3	0	1.21013	0.955	0.781	0	SMC_C1	EIF4A3
RAMP1	0	1.17546	0.713	0.3	0	SMC_C1	RAMP1
RASL12	0	1.17356	0.808	0.307	0	SMC_C1	RASL12
GUCY1A1	0	1.17061	0.845	0.444	0	SMC_C1	GUCY1A1
SNCG1	0	1.17005	0.947	0.702	0	SMC_C1	SNCG
CASQ2	0	1.1672	0.791	0.248	0	SMC_C1	CASQ2
PGAM2	0	1.15397	0.76	0.161	0	SMC_C1	PGAM2
MT2A1	5.87282e-254	1.15393	1	1	1.17456e-250	SMC_C1	MT2A
FRZB	0	1.14992	0.819	0.397	0	SMC_C1	FRZB
EDNRA	0	1.13038	0.774	0.329	0	SMC_C1	EDNRA
CLMN	0	1.12725	0.844	0.369	0	SMC_C1	CLMN
ARC	0	1.12401	0.808	0.577	0	SMC_C1	ARC
AKAP1	0	1.12054	0.837	0.457	0	SMC_C1	AKAP1
CHCHD10	0	1.12037	0.899	0.477	0	SMC_C1	CHCHD10
C1QTNF1	0	1.11269	0.888	0.519	0	SMC_C1	C1QTNF1
NEXN	0	1.11082	0.793	0.443	0	SMC_C1	NEXN
FBXO32	0	1.10898	0.778	0.392	0	SMC_C1	FBXO32
ADIRF1	0	1.10197	0.999	0.924	0	SMC_C1	ADIRF
SGCA	0	1.07707	0.792	0.379	0	SMC_C1	SGCA
ITGA7	0	1.07695	0.778	0.405	0	SMC_C1	ITGA7
ZNF331	0	1.0695	0.883	0.587	0	SMC_C1	ZNF331
SPEG	0	1.05737	0.764	0.365	0	SMC_C1	SPEG
LDB3	0	1.05576	0.789	0.31	0	SMC_C1	LDB3
ITGA8	0	1.05406	0.719	0.316	0	SMC_C1	ITGA8
CDKN1A1	1.62736e-281	1.05284	0.978	0.889	3.25472e-278	SMC_C1	CDKN1A
MYC	0	1.05193	0.969	0.82	0	SMC_C1	MYC
CKB	0	1.03108	0.844	0.488	0	SMC_C1	CKB
GPRC5C	0	1.0278	0.723	0.28	0	SMC_C1	GPRC5C
ZNF703	0	1.02444	0.862	0.477	0	SMC_C1	ZNF703
SYNPO2	0	1.01769	0.871	0.468	0	SMC_C1	SYNPO2
MTHFD2	0	0.993154	0.741	0.432	0	SMC_C1	MTHFD2
RBPMS2	0	0.990291	0.716	0.201	0	SMC_C1	RBPMS2
LGALS11	0	0.990222	0.995	0.773	0	SMC_C1	LGALS1
KCNMA1	0	0.985862	0.709	0.295	0	SMC_C1	KCNMA1
RASL11A	0	0.978918	0.83	0.531	0	SMC_C1	RASL11A
PDGFA	0	0.975648	0.834	0.533	0	SMC_C1	PDGFA
JUN	0	0.973936	1	0.982	0	SMC_C1	JUN
TSC22D1	0	0.966951	0.969	0.765	0	SMC_C1	TSC22D1
THBS1	0	0.962435	0.858	0.533	0	SMC_C1	THBS1
SLC7A2	0	0.958273	0.722	0.307	0	SMC_C1	SLC7A2
SUSD5	0	0.953565	0.732	0.388	0	SMC_C1	SUSD5
NTRK3	0	0.951471	0.71	0.27	0	SMC_C1	NTRK3
ANGPTL4	9.03424e-216	0.931314	0.742	0.513	1.80685e-212	SMC_C1	ANGPTL4
S100A41	0	0.929342	0.992	0.657	0	SMC_C1	S100A4
CCND11	0	0.915989	0.843	0.487	0	SMC_C1	CCND1
MAFF1	5.25258e-238	0.904505	0.982	0.91	1.05052e-234	SMC_C1	MAFF
MRGPRF	0	0.90296	0.756	0.288	0	SMC_C1	MRGPRF
NUDT41	0	0.893126	0.883	0.557	0	SMC_C1	NUDT4
VASN1	0	0.890708	0.834	0.479	0	SMC_C1	VASN
PRKG1	0	0.874969	0.753	0.289	0	SMC_C1	PRKG1
CAP2	0	0.865018	0.713	0.342	0	SMC_C1	CAP2
PALLD1	0	0.864894	0.878	0.52	0	SMC_C1	PALLD
ISYNA1	3.65692e-256	0.864499	0.748	0.46	7.31384e-253	SMC_C1	ISYNA1
ATP1B2	2.05805e-286	0.861922	0.649	0.215	4.1161e-283	SMC_C1	ATP1B2
SERPINI1	4.65607e-291	0.853057	0.709	0.347	9.31214e-288	SMC_C1	SERPINI1
NPNT	0	0.850585	0.7	0.297	0	SMC_C1	NPNT
ATP1A2	0	0.848274	0.682	0.305	0	SMC_C1	ATP1A2
KLHL23	1.79229e-145	0.846619	0.579	0.33	3.58458e-142	SMC_C1	KLHL23
SYNM	0	0.845157	0.721	0.348	0	SMC_C1	SYNM
SBSPON	4.88197e-269	0.84408	0.673	0.336	9.76394e-266	SMC_C1	SBSPON
VCL	9.34199e-292	0.8399	0.854	0.589	1.8684e-288	SMC_C1	VCL
COX4I2	5.86299e-254	0.838782	0.647	0.304	1.1726e-250	SMC_C1	COX4I2
CARMN	1.23357e-237	0.838314	0.624	0.249	2.46714e-234	SMC_C1	CARMN
RGS3	0	0.82884	0.835	0.443	0	SMC_C1	RGS3
HRH2	0	0.818387	0.728	0.277	0	SMC_C1	HRH2
MAFB	0	0.802409	0.934	0.645	0	SMC_C1	MAFB
HSPB6	4.01306e-281	0.798221	0.764	0.456	8.02613e-278	SMC_C1	HSPB6
ADAMTS1	5.32733e-196	0.786339	0.939	0.79	1.06547e-192	SMC_C1	ADAMTS1
FOXC11	2.34815e-195	0.781653	0.921	0.728	4.6963e-192	SMC_C1	FOXC1
ECRG4	0	0.777658	0.854	0.387	0	SMC_C1	ECRG4
LITAF	0	0.774091	0.905	0.479	0	SMC_C1	LITAF
MAP3K7CL	2.22139e-108	0.767963	0.563	0.402	4.44278e-105	SMC_C1	MAP3K7CL
IGFBP71	0	0.767542	1	0.944	0	SMC_C1	IGFBP7
SORBS1	0	0.762857	0.751	0.368	0	SMC_C1	SORBS1
KCNMB1	3.08279e-207	0.760272	0.62	0.284	6.16557e-204	SMC_C1	KCNMB1
IER5L	2.73368e-248	0.760016	0.945	0.774	5.46736e-245	SMC_C1	IER5L
SLIT31	0	0.751647	0.857	0.483	0	SMC_C1	SLIT3
JAG1	1.3919e-216	0.750779	0.781	0.494	2.7838e-213	SMC_C1	JAG1
PDLIM7	5.68567e-288	0.746112	0.829	0.522	1.13713e-284	SMC_C1	PDLIM7
PAWR	4.2506e-280	0.743873	0.782	0.491	8.5012e-277	SMC_C1	PAWR
MRPS61	3.99687e-278	0.719384	0.772	0.406	7.99375e-275	SMC_C1	MRPS6
OTUD1	9.89002e-176	0.718409	0.858	0.695	1.978e-172	SMC_C1	OTUD1
LINC02381	8.77125e-125	0.716253	0.577	0.322	1.75425e-121	SMC_C1	LINC02381
SMTN	1.22732e-216	0.715043	0.709	0.495	2.45463e-213	SMC_C1	SMTN
UBE2S	1.88272e-222	0.712584	0.889	0.69	3.76545e-219	SMC_C1	UBE2S
DMD	0	0.711122	0.741	0.4	0	SMC_C1	DMD
ARHGEF17	1.06266e-291	0.707464	0.707	0.425	2.12532e-288	SMC_C1	ARHGEF17
CPE2	0	0.706945	0.987	0.54	0	SMC_C1	CPE
ENTPD3	2.93075e-80	0.704289	0.475	0.171	5.8615e-77	SMC_C1	ENTPD3
SEPTIN4	3.09157e-205	0.702948	0.646	0.396	6.18314e-202	SMC_C1	SEPTIN4
TUBA1C	3.26049e-169	0.69223	0.79	0.62	6.52098e-166	SMC_C1	TUBA1C
CDH6	1.21876e-218	0.684928	0.597	0.182	2.43752e-215	SMC_C1	CDH6
MYOM1	1.137e-131	0.684511	0.573	0.299	2.274e-128	SMC_C1	MYOM1
CPM	3.17517e-71	0.684431	0.543	0.361	6.35034e-68	SMC_C1	CPM
ADGRL3	2.21214e-163	0.684062	0.651	0.423	4.42429e-160	SMC_C1	ADGRL3
MYOCD	1.49742e-94	0.683592	0.534	0.255	2.99483e-91	SMC_C1	MYOCD
NIBAN1	6.06479e-271	0.682995	0.802	0.486	1.21296e-267	SMC_C1	NIBAN1
TTLL7	3.98816e-164	0.682407	0.62	0.333	7.97632e-161	SMC_C1	TTLL7
COL27A1	0	0.67402	0.697	0.35	0	SMC_C1	COL27A1
DNAJB1	4.68037e-156	0.674	0.98	0.896	9.36074e-153	SMC_C1	DNAJB1
HES11	1.47839e-199	0.67387	0.976	0.83	2.95678e-196	SMC_C1	HES1
WFDC1	3.03513e-233	0.67338	0.577	0.165	6.07026e-230	SMC_C1	WFDC1
GJA4	5.46124e-193	0.671597	0.671	0.333	1.09225e-189	SMC_C1	GJA4
GUCY1B1	8.39691e-225	0.669275	0.639	0.324	1.67938e-221	SMC_C1	GUCY1B1
PDLIM3	3.72954e-189	0.668594	0.786	0.535	7.45909e-186	SMC_C1	PDLIM3
NKD1	0	0.667664	0.724	0.413	0	SMC_C1	NKD1
ANGPT1	4.18002e-169	0.665536	0.606	0.254	8.36004e-166	SMC_C1	ANGPT1
MEF2B	1.71498e-250	0.656212	0.579	0.26	3.42996e-247	SMC_C1	MEF2B
PHLDB2	8.33484e-187	0.65418	0.724	0.466	1.66697e-183	SMC_C1	PHLDB2
KCNE4	2.1991e-66	0.650975	0.572	0.442	4.39821e-63	SMC_C1	KCNE4
RERG	2.34515e-221	0.646476	0.701	0.393	4.69031e-218	SMC_C1	RERG
PLEKHO1	0	0.644449	0.827	0.49	0	SMC_C1	PLEKHO1
RND31	5.03656e-203	0.642192	0.822	0.586	1.00731e-199	SMC_C1	RND3
CCL2	6.95973e-121	0.637429	0.889	0.754	1.39195e-117	SMC_C1	CCL2
MAP7D31	4.68846e-211	0.634129	0.751	0.465	9.37692e-208	SMC_C1	MAP7D3
PMEPA1	5.61593e-270	0.630471	0.831	0.537	1.12319e-266	SMC_C1	PMEPA1
HSPB7	2.51127e-200	0.629394	0.611	0.286	5.02255e-197	SMC_C1	HSPB7
LINC00702	2.58121e-190	0.627839	0.622	0.368	5.16241e-187	SMC_C1	LINC00702
SMARCD3	4.00612e-152	0.625614	0.585	0.291	8.01224e-149	SMC_C1	SMARCD3
PGF	1.0057e-166	0.623676	0.682	0.458	2.0114e-163	SMC_C1	PGF
DDIT3	1.05596e-190	0.616761	0.863	0.692	2.11192e-187	SMC_C1	DDIT3
PDE3A	3.2205e-93	0.614094	0.553	0.33	6.44101e-90	SMC_C1	PDE3A
TNFRSF12A	4.26002e-214	0.60884	0.785	0.593	8.52003e-211	SMC_C1	TNFRSF12A
AXL1	1.29862e-289	0.592984	0.8	0.475	2.59723e-286	SMC_C1	AXL
LGI4	5.17146e-250	0.584243	0.701	0.366	1.03429e-246	SMC_C1	LGI4
HSPD11	3.41181e-152	0.575482	0.96	0.788	6.82362e-149	SMC_C1	HSPD1
LGALSL	3.63135e-174	0.573964	0.708	0.487	7.26271e-171	SMC_C1	LGALSL
DES	1.78106e-96	0.570278	0.486	0.277	3.56211e-93	SMC_C1	DES
HSPA1A	7.06905e-106	0.567238	0.989	0.931	1.41381e-102	SMC_C1	HSPA1A
CRISPLD21	0	0.564053	0.852	0.567	0	SMC_C1	CRISPLD2
INPP4B	2.88755e-279	0.559938	0.685	0.341	5.77509e-276	SMC_C1	INPP4B
BGN1	0	0.556683	0.92	0.511	0	SMC_C1	BGN
RASD11	2.24168e-103	0.550009	0.807	0.662	4.48336e-100	SMC_C1	RASD1
LINGO1	6.80709e-118	0.548972	0.49	0.122	1.36142e-114	SMC_C1	LINGO1
DNAJC27	7.21561e-302	0.546405	0.707	0.406	1.44312e-298	SMC_C1	DNAJC27
AC091182.1	6.56502e-135	0.544736	0.546	0.27	1.313e-131	SMC_C1	AC091182.1
AC079822.1	9.32911e-82	0.539018	0.44	0.083	1.86582e-78	SMC_C1	AC079822.1
PCDH10	0	0.538999	0.742	0.484	0	SMC_C1	PCDH10
NRARP1	6.71465e-28	0.537264	0.685	0.639	1.34293e-24	SMC_C1	NRARP
PLPP32	6.15651e-237	0.534384	0.937	0.602	1.2313e-233	SMC_C1	PLPP3
ID31	7.93471e-100	0.529981	0.963	0.833	1.58694e-96	SMC_C1	ID3
PDGFRB1	5.89617e-260	0.52505	0.808	0.416	1.17923e-256	SMC_C1	PDGFRB
EDIL3	7.09706e-200	0.524391	0.633	0.325	1.41941e-196	SMC_C1	EDIL3
HSPB8	1.73288e-151	0.521415	0.709	0.49	3.46576e-148	SMC_C1	HSPB8
TGFBI	2.90723e-227	0.520971	0.768	0.481	5.81446e-224	SMC_C1	TGFBI
TMEM47	5.57961e-101	0.514174	0.69	0.497	1.11592e-97	SMC_C1	TMEM47
HEY2	1.26419e-111	0.511443	0.538	0.24	2.52839e-108	SMC_C1	HEY2
CCN11	4.39163e-162	0.507562	0.946	0.797	8.78327e-159	SMC_C1	CCN1
RNF152	5.53589e-244	0.506347	0.677	0.356	1.10718e-240	SMC_C1	RNF152
ITIH3	0	0.50504	0.65	0.314	0	SMC_C1	ITIH3
LTBP1	3.58785e-150	0.487258	0.71	0.479	7.17569e-147	SMC_C1	LTBP1
NTN4	4.85796e-97	0.483074	0.638	0.43	9.71591e-94	SMC_C1	NTN4
PARM1	3.78004e-142	0.4801	0.649	0.414	7.56008e-139	SMC_C1	PARM1
KIAA0040	2.81315e-106	0.478039	0.761	0.63	5.6263e-103	SMC_C1	KIAA0040
FAM162B	4.39634e-118	0.477486	0.53	0.221	8.79268e-115	SMC_C1	FAM162B
SLC30A1	1.23191e-107	0.474621	0.858	0.681	2.46381e-104	SMC_C1	SLC30A1
MT1F	7.52962e-236	0.472301	0.738	0.54	1.50592e-232	SMC_C1	MT1F
GPC6	1.01559e-107	0.47088	0.524	0.237	2.03117e-104	SMC_C1	GPC6
FILIP1	6.33195e-92	0.470632	0.69	0.569	1.26639e-88	SMC_C1	FILIP1
FRK	6.67173e-58	0.469272	0.468	0.239	1.33435e-54	SMC_C1	FRK
GLDN	2.62906e-19	0.466617	0.464	0.384	5.25812e-16	SMC_C1	GLDN
ELL2	1.6209e-286	0.464372	0.832	0.597	3.2418e-283	SMC_C1	ELL2
IER5	9.08566e-87	0.461849	0.949	0.854	1.81713e-83	SMC_C1	IER5
FOXC21	1.0238e-271	0.461345	0.742	0.432	2.04761e-268	SMC_C1	FOXC2
PLK2	7.85746e-139	0.461163	0.842	0.659	1.57149e-135	SMC_C1	PLK2
MIR29B2CHG	0	0.457377	0.719	0.369	0	SMC_C1	MIR29B2CHG
SLC38A1	4.59597e-183	0.455515	0.687	0.424	9.19195e-180	SMC_C1	SLC38A1
KCNA5	1.02767e-151	0.442359	0.516	0.157	2.05535e-148	SMC_C1	KCNA5
EGFLAM	6.02712e-82	0.432491	0.511	0.298	1.20542e-78	SMC_C1	EGFLAM
FHL11	2.09323e-164	0.431272	0.855	0.571	4.18646e-161	SMC_C1	FHL1
NMNAT2	7.22915e-41	0.426237	0.455	0.259	1.44583e-37	SMC_C1	NMNAT2
RYR2	3.06582e-75	0.425744	0.479	0.125	6.13164e-72	SMC_C1	RYR2
AC104083.1	3.2803e-32	0.423068	0.455	0.267	6.5606e-29	SMC_C1	AC104083.1
SPECC1	9.92843e-111	0.421473	0.615	0.407	1.98569e-107	SMC_C1	SPECC1
MAP9	1.66508e-204	0.42035	0.58	0.204	3.33016e-201	SMC_C1	MAP9
SYTL2	6.40229e-41	0.408931	0.525	0.402	1.28046e-37	SMC_C1	SYTL2
ALKAL21	1.82761e-14	0.40461	0.453	0.39	3.65521e-11	SMC_C1	ALKAL2
ANGPTL11	1.85376e-182	0.402459	0.751	0.48	3.70751e-179	SMC_C1	ANGPTL1
ODC1	1.73213e-119	0.402079	0.826	0.643	3.46426e-116	SMC_C1	ODC1
FILIP1L1	1.00122e-89	0.40042	0.852	0.697	2.00243e-86	SMC_C1	FILIP1L
FABP4	0	2.69382	0.903	0.684	0	EC_C3	FABP4
RBP71	0	2.63431	0.845	0.603	0	EC_C3	RBP7
SLC9A3R21	0	2.41425	0.941	0.657	0	EC_C3	SLC9A3R2
CLDN51	0	1.8814	0.94	0.618	0	EC_C3	CLDN5
BTNL9	0	1.85106	0.753	0.412	0	EC_C3	BTNL9
CD36	4.89958e-99	1.74749	0.567	0.389	9.79915e-96	EC_C3	CD36
SOX171	0	1.70853	0.833	0.592	0	EC_C3	SOX17
FAM107A	0	1.6217	0.858	0.597	0	EC_C3	FAM107A
H19	4.68134e-100	1.54208	0.539	0.365	9.36268e-97	EC_C3	H19
CXCL121	7.36504e-260	1.52776	0.873	0.677	1.47301e-256	EC_C3	CXCL12
PALMD2	0	1.45211	0.931	0.648	0	EC_C3	PALMD
RGCC	2.89668e-215	1.45163	0.822	0.622	5.79336e-212	EC_C3	RGCC
PODXL1	1.26982e-280	1.39295	0.807	0.491	2.53964e-277	EC_C3	PODXL
IFI272	0	1.36738	0.995	0.794	0	EC_C3	IFI27
ICAM2	1.32713e-188	1.35876	0.704	0.466	2.65426e-185	EC_C3	ICAM2
SOX181	3.30898e-278	1.34946	0.866	0.582	6.61795e-275	EC_C3	SOX18
ADGRF5	2.60818e-231	1.33184	0.7	0.396	5.21635e-228	EC_C3	ADGRF5
FABP51	2.07982e-128	1.31086	0.772	0.619	4.15964e-125	EC_C3	FABP5
NOTCH4	9.27462e-205	1.30699	0.653	0.386	1.85492e-201	EC_C3	NOTCH4
ID11	6.31437e-200	1.26906	0.924	0.786	1.26287e-196	EC_C3	ID1
GNG111	0	1.2671	0.973	0.83	0	EC_C3	GNG11
CD3201	8.3871e-193	1.24816	0.792	0.6	1.67742e-189	EC_C3	CD320
RAMP22	0	1.20847	0.961	0.716	0	EC_C3	RAMP2
IGFBP31	4.98047e-74	1.20719	0.515	0.339	9.96095e-71	EC_C3	IGFBP3
CLEC14A1	4.41125e-263	1.18473	0.926	0.671	8.82251e-260	EC_C3	CLEC14A
PDGFB	5.98758e-182	1.17873	0.73	0.512	1.19752e-178	EC_C3	PDGFB
APOLD11	9.35624e-172	1.16695	0.88	0.762	1.87125e-168	EC_C3	APOLD1
CX3CL1	3.28879e-202	1.15232	0.727	0.485	6.57757e-199	EC_C3	CX3CL1
NES	1.07495e-174	1.11102	0.74	0.548	2.1499e-171	EC_C3	NES
ADGRL41	3.46643e-215	1.10718	0.86	0.612	6.93286e-212	EC_C3	ADGRL4
IFI61	5.65292e-160	1.10565	0.889	0.797	1.13058e-156	EC_C3	IFI6
SEMA3G	8.38733e-151	1.0881	0.537	0.266	1.67747e-147	EC_C3	SEMA3G
FN11	2.1758e-80	1.08429	0.685	0.562	4.3516e-77	EC_C3	FN1
EGFL72	2.56176e-258	1.08298	0.922	0.617	5.12352e-255	EC_C3	EGFL7
EFNB21	1.08135e-174	1.08287	0.754	0.53	2.16269e-171	EC_C3	EFNB2
SYNE21	1.69898e-225	1.05692	0.952	0.788	3.39797e-222	EC_C3	SYNE2
TM4SF12	1.58438e-233	1.03411	0.972	0.807	3.16876e-230	EC_C3	TM4SF1
ITGA61	9.11474e-163	1.0179	0.828	0.657	1.82295e-159	EC_C3	ITGA6
ENPP2	3.84881e-105	1.01121	0.653	0.472	7.69762e-102	EC_C3	ENPP2
GIMAP72	2.7216e-198	1.0042	0.862	0.601	5.4432e-195	EC_C3	GIMAP7
SPRY12	2.66869e-136	0.999628	0.844	0.681	5.33738e-133	EC_C3	SPRY1
GPIHBP1	1.36823e-101	0.992111	0.589	0.409	2.73646e-98	EC_C3	GPIHBP1
FLT11	1.05627e-131	0.989962	0.727	0.526	2.11253e-128	EC_C3	FLT1
PIK3R3	1.85092e-118	0.985508	0.707	0.55	3.70184e-115	EC_C3	PIK3R3
CD300LG	1.67954e-259	0.984559	0.626	0.309	3.35907e-256	EC_C3	CD300LG
IL32	1.17069e-90	0.983576	0.674	0.545	2.34138e-87	EC_C3	IL32
IFI44L1	6.12766e-121	0.977395	0.788	0.639	1.22553e-117	EC_C3	IFI44L
LPAR61	6.79145e-138	0.962053	0.727	0.534	1.35829e-134	EC_C3	LPAR6
THBD1	1.05835e-144	0.946347	0.901	0.783	2.11669e-141	EC_C3	THBD
HEY1	3.46519e-79	0.944975	0.567	0.445	6.93039e-76	EC_C3	HEY1
DEPP11	2.87055e-34	0.921401	0.637	0.598	5.74109e-31	EC_C3	DEPP1
ACE	9.29777e-129	0.914576	0.592	0.362	1.85955e-125	EC_C3	ACE
COL15A12	1.7707e-62	0.911909	0.725	0.663	3.54139e-59	EC_C3	COL15A1
TIMP3	1.7004e-203	0.896159	0.976	0.895	3.40081e-200	EC_C3	TIMP3
JAG2	1.22595e-104	0.895322	0.554	0.349	2.4519e-101	EC_C3	JAG2
CD931	8.01814e-160	0.884069	0.858	0.678	1.60363e-156	EC_C3	CD93
XAF1	2.61647e-88	0.856118	0.735	0.623	5.23293e-85	EC_C3	XAF1
FILIP11	2.72702e-97	0.84625	0.7	0.571	5.45405e-94	EC_C3	FILIP1
PECAM12	3.65539e-187	0.833514	0.965	0.666	7.31079e-184	EC_C3	PECAM1
ANXA31	8.93352e-68	0.827742	0.527	0.367	1.7867e-64	EC_C3	ANXA3
MMRN22	6.99701e-146	0.827645	0.819	0.588	1.3994e-142	EC_C3	MMRN2
SPARCL12	1.70018e-239	0.82684	0.999	0.92	3.40037e-236	EC_C3	SPARCL1
NEDD91	3.11061e-123	0.812664	0.787	0.627	6.22122e-120	EC_C3	NEDD9
ISG15	2.1936e-101	0.808443	0.81	0.737	4.3872e-98	EC_C3	ISG15
CYYR12	2.86929e-124	0.808097	0.735	0.519	5.73858e-121	EC_C3	CYYR1
MX11	1.74607e-90	0.805433	0.804	0.694	3.49214e-87	EC_C3	MX1
ASS1	4.46508e-91	0.801383	0.566	0.376	8.93015e-88	EC_C3	ASS1
TCIM	3.65703e-31	0.792509	0.582	0.526	7.31407e-28	EC_C3	TCIM
EMCN2	1.19318e-154	0.77962	0.86	0.619	2.38635e-151	EC_C3	EMCN
ARL15	3.40076e-36	0.769297	0.475	0.361	6.80152e-33	EC_C3	ARL15
F81	3.59842e-71	0.766219	0.608	0.481	7.19685e-68	EC_C3	F8
GADD45A1	4.66956e-72	0.753036	0.87	0.839	9.33912e-69	EC_C3	GADD45A
IFIT31	1.93243e-115	0.749659	0.822	0.647	3.86486e-112	EC_C3	IFIT3
LCN61	1.69413e-71	0.745157	0.607	0.483	3.38826e-68	EC_C3	LCN6
HBEGF	9.24368e-107	0.73497	0.759	0.627	1.84874e-103	EC_C3	HBEGF
SOCS31	2.53658e-94	0.729643	0.984	0.969	5.07316e-91	EC_C3	SOCS3
GIMAP8	6.35093e-110	0.723769	0.63	0.372	1.27019e-106	EC_C3	GIMAP8
MECOM2	4.20201e-66	0.722529	0.656	0.531	8.40401e-63	EC_C3	MECOM
SOX71	1.11132e-88	0.717598	0.652	0.503	2.22263e-85	EC_C3	SOX7
TM4SF18	1.02345e-16	0.71418	0.501	0.428	2.0469e-13	EC_C3	TM4SF18
GIMAP41	1.0806e-103	0.709493	0.799	0.619	2.1612e-100	EC_C3	GIMAP4
KDR	5.41122e-70	0.706979	0.526	0.338	1.08224e-66	EC_C3	KDR
CLIC5	9.36787e-45	0.702697	0.469	0.34	1.87357e-41	EC_C3	CLIC5
PCSK51	1.46205e-59	0.702131	0.512	0.383	2.92409e-56	EC_C3	PCSK5
SOCS21	8.25091e-66	0.694398	0.682	0.596	1.65018e-62	EC_C3	SOCS2
ITGA1	1.44932e-49	0.686425	0.59	0.486	2.89864e-46	EC_C3	ITGA1
THSD7A1	1.0033e-135	0.684234	0.671	0.448	2.0066e-132	EC_C3	THSD7A
TSC22D11	1.51271e-84	0.673949	0.887	0.777	3.02541e-81	EC_C3	TSC22D1
LDLR1	1.1737e-106	0.67081	0.753	0.65	2.34739e-103	EC_C3	LDLR
FAM13C	8.18075e-15	0.669717	0.522	0.504	1.63615e-11	EC_C3	FAM13C
MYCT11	2.84387e-96	0.661987	0.672	0.464	5.68773e-93	EC_C3	MYCT1
EDNRB	4.04604e-22	0.652947	0.488	0.445	8.09208e-19	EC_C3	EDNRB
ABCB1	1.57158e-11	0.647654	0.418	0.338	3.14316e-08	EC_C3	ABCB1
SLC12A2	3.84814e-45	0.644098	0.502	0.401	7.69628e-42	EC_C3	SLC12A2
STMN1	3.17371e-68	0.639076	0.562	0.404	6.34741e-65	EC_C3	STMN1
JAM21	8.94004e-108	0.637529	0.824	0.621	1.78801e-104	EC_C3	JAM2
LMCD11	1.29432e-105	0.637114	0.848	0.663	2.58863e-102	EC_C3	LMCD1
GIMAP5	8.80148e-59	0.636906	0.593	0.451	1.7603e-55	EC_C3	GIMAP5
TMTC11	1.23492e-99	0.635357	0.672	0.475	2.46984e-96	EC_C3	TMTC1
PNP1	7.22182e-119	0.632042	0.793	0.651	1.44436e-115	EC_C3	PNP
ADGRG1	9.01298e-32	0.62042	0.571	0.536	1.8026e-28	EC_C3	ADGRG1
RUNDC3B	2.3981e-73	0.611757	0.501	0.33	4.7962e-70	EC_C3	RUNDC3B
CAVIN21	8.20379e-89	0.59958	0.863	0.699	1.64076e-85	EC_C3	CAVIN2
TRIM161	7.72744e-133	0.599425	0.713	0.564	1.54549e-129	EC_C3	TRIM16
WARS	9.37111e-21	0.592431	0.566	0.521	1.87422e-17	EC_C3	WARS
PLVAP1	1.98667e-51	0.584984	0.784	0.644	3.97334e-48	EC_C3	PLVAP
SMAD11	8.25778e-90	0.576855	0.714	0.54	1.65156e-86	EC_C3	SMAD1
SNAI11	2.3775e-91	0.572008	0.754	0.652	4.755e-88	EC_C3	SNAI1
KCTD122	4.00856e-29	0.56805	0.762	0.724	8.01712e-26	EC_C3	KCTD12
GRASP1	2.00901e-74	0.564768	0.83	0.735	4.01802e-71	EC_C3	GRASP
IGF2	1.70885e-36	0.563205	0.456	0.352	3.4177e-33	EC_C3	IGF2
EMP11	1.44532e-55	0.562989	0.949	0.877	2.89065e-52	EC_C3	EMP1
ADAMTS11	2.00117e-05	0.562106	0.787	0.807	0.0400235	EC_C3	ADAMTS1
MYO5C1	8.00314e-85	0.556785	0.673	0.519	1.60063e-81	EC_C3	MYO5C
HEG11	4.21813e-52	0.553008	0.684	0.575	8.43626e-49	EC_C3	HEG1
PLPP11	1.68363e-61	0.549759	0.674	0.536	3.36726e-58	EC_C3	PLPP1
RSAD2	2.64719e-90	0.549399	0.658	0.532	5.29438e-87	EC_C3	RSAD2
MSX11	1.99042e-88	0.546982	0.687	0.584	3.98084e-85	EC_C3	MSX1
GBP42	1.76148e-50	0.545848	0.702	0.584	3.52296e-47	EC_C3	GBP4
MEOX11	2.68463e-49	0.544634	0.569	0.449	5.36926e-46	EC_C3	MEOX1
DUSP6	8.91994e-58	0.542777	0.728	0.606	1.78399e-54	EC_C3	DUSP6
PTPRB2	1.01928e-46	0.537146	0.678	0.543	2.03857e-43	EC_C3	PTPRB
IFIT1	7.34087e-59	0.536236	0.661	0.55	1.46817e-55	EC_C3	IFIT1
JAG11	1.79625e-12	0.532132	0.559	0.519	3.5925e-09	EC_C3	JAG1
DACH1	6.36514e-46	0.526929	0.51	0.368	1.27303e-42	EC_C3	DACH1
ADAMTS91	7.4673e-82	0.518477	0.715	0.654	1.49346e-78	EC_C3	ADAMTS9
HYAL22	3.03732e-70	0.517491	0.794	0.652	6.07464e-67	EC_C3	HYAL2
GPR1461	3.87681e-21	0.51593	0.514	0.46	7.75362e-18	EC_C3	GPR146
IL3RA1	2.40038e-71	0.514975	0.691	0.546	4.80075e-68	EC_C3	IL3RA
ADAMTS6	4.20003e-39	0.504385	0.411	0.275	8.40007e-36	EC_C3	ADAMTS6
NRARP2	3.68391e-42	0.495707	0.704	0.638	7.36782e-39	EC_C3	NRARP
COL4A11	7.82582e-14	0.489955	0.658	0.661	1.56516e-10	EC_C3	COL4A1
GIMAP61	1.13003e-42	0.489177	0.63	0.5	2.26006e-39	EC_C3	GIMAP6
C1orf1151	6.56509e-74	0.489067	0.644	0.494	1.31302e-70	EC_C3	C1orf115
RAPGEF51	8.39388e-48	0.488818	0.64	0.521	1.67878e-44	EC_C3	RAPGEF5
TEK1	1.64576e-49	0.475216	0.561	0.413	3.29153e-46	EC_C3	TEK
VWA11	4.95229e-30	0.474777	0.646	0.576	9.90458e-27	EC_C3	VWA1
RGS31	3.11295e-35	0.473917	0.569	0.475	6.2259e-32	EC_C3	RGS3
GATA21	2.64236e-53	0.473041	0.579	0.437	5.28472e-50	EC_C3	GATA2
RNASE11	1.78805e-107	0.470312	0.918	0.66	3.5761e-104	EC_C3	RNASE1
MCTP11	1.63784e-54	0.469346	0.691	0.568	3.27568e-51	EC_C3	MCTP1
SYT1	1.94834e-85	0.458102	0.435	0.204	3.89669e-82	EC_C3	SYT1
BHLHE401	5.36866e-29	0.45627	0.858	0.837	1.07373e-25	EC_C3	BHLHE40
PLEKHG11	6.21182e-17	0.455622	0.583	0.582	1.24236e-13	EC_C3	PLEKHG1
DUSP51	1.83821e-49	0.455405	0.782	0.704	3.67642e-46	EC_C3	DUSP5
PGF1	6.82549e-52	0.452853	0.583	0.471	1.3651e-48	EC_C3	PGF
TSPAN21	7.27406e-20	0.443078	0.527	0.46	1.45481e-16	EC_C3	TSPAN2
ANKRD20A1	5.38131e-117	0.441214	0.592	0.363	1.07626e-113	EC_C3	ANKRD20A1
ADRB2	4.7451e-36	0.439734	0.562	0.479	9.4902e-33	EC_C3	ADRB2
TNFRSF4	3.51849e-62	0.439547	0.455	0.287	7.03698e-59	EC_C3	TNFRSF4
DUSP1	2.99003e-08	0.438753	0.967	0.976	5.98006e-05	EC_C3	DUSP1
PCDH17	1.3339e-41	0.433621	0.546	0.44	2.6678e-38	EC_C3	PCDH17
TBX3	2.78468e-24	0.429915	0.452	0.386	5.56936e-21	EC_C3	TBX3
PLAT1	1.6938e-13	0.423011	0.629	0.609	3.38759e-10	EC_C3	PLAT
FAM241A1	1.70218e-55	0.422904	0.642	0.498	3.40436e-52	EC_C3	FAM241A
CDH131	9.99415e-17	0.408834	0.517	0.462	1.99883e-13	EC_C3	CDH13
INHBB1	1.56367e-118	0.404856	0.64	0.457	3.12735e-115	EC_C3	INHBB
ACKR11	0	1.7948	1	0.67	0	EC_C4	ACKR1
PLVAP2	0	1.6055	0.993	0.628	0	EC_C4	PLVAP
CCL142	0	1.54748	0.996	0.71	0	EC_C4	CCL14
PECAM13	0	1.39267	0.999	0.664	0	EC_C4	PECAM1
AQP12	0	1.32166	0.999	0.71	0	EC_C4	AQP1
LIFR1	0	1.31157	0.939	0.668	0	EC_C4	LIFR
SOX182	0	1.29339	0.959	0.575	0	EC_C4	SOX18
EGFL73	0	1.28861	0.985	0.613	0	EC_C4	EGFL7
ITGA62	0	1.28666	0.96	0.647	0	EC_C4	ITGA6
ADGRL42	0	1.1971	0.972	0.603	0	EC_C4	ADGRL4
GIMAP73	0	1.18875	0.957	0.594	0	EC_C4	GIMAP7
SPARCL13	0	1.17725	1	0.92	0	EC_C4	SPARCL1
CLDN52	1.15291e-227	1.14818	0.909	0.622	2.30582e-224	EC_C4	CLDN5
DIPK2B1	0	1.14702	0.881	0.498	0	EC_C4	DIPK2B
JAM22	0	1.1234	0.956	0.611	0	EC_C4	JAM2
CD741	0	1.10713	0.999	0.771	0	EC_C4	CD74
GIMAP42	0	1.08071	0.937	0.608	0	EC_C4	GIMAP4
IFI273	3.5677e-304	1.07535	0.999	0.794	7.13539e-301	EC_C4	IFI27
APLNR1	3.33284e-304	1.06641	0.82	0.475	6.66569e-301	EC_C4	APLNR
TSPAN72	1.98543e-299	1.05016	0.933	0.583	3.97086e-296	EC_C4	TSPAN7
PLAT2	5.44219e-248	1.03836	0.888	0.588	1.08844e-244	EC_C4	PLAT
GNG112	0	1.0116	0.992	0.829	0	EC_C4	GNG11
VWF1	5.50674e-293	1.00884	0.994	0.672	1.10135e-289	EC_C4	VWF
HYAL23	8.94538e-232	1.0011	0.933	0.641	1.78908e-228	EC_C4	HYAL2
NRN11	3.62009e-262	0.999382	0.918	0.641	7.24019e-259	EC_C4	NRN1
ECSCR2	1.33591e-287	0.978457	0.974	0.63	2.67181e-284	EC_C4	ECSCR
RAMP32	1.96274e-266	0.967742	0.971	0.6	3.92548e-263	EC_C4	RAMP3
HLA-DQA21	8.10296e-279	0.961359	0.951	0.602	1.62059e-275	EC_C4	HLA-DQA2
OLFM11	3.27069e-233	0.961285	0.843	0.552	6.54138e-230	EC_C4	OLFM1
LFNG	1.56497e-202	0.959063	0.745	0.403	3.12994e-199	EC_C4	LFNG
IL3RA2	9.67934e-307	0.937032	0.892	0.53	1.93587e-303	EC_C4	IL3RA
RAMP23	6.03522e-264	0.911758	0.993	0.714	1.20704e-260	EC_C4	RAMP2
HLA-DRB11	1.32084e-274	0.896487	0.996	0.836	2.64168e-271	EC_C4	HLA-DRB1
IGFBP21	7.401e-223	0.864323	0.871	0.576	1.4802e-219	EC_C4	IGFBP2
MALL2	3.45887e-266	0.862689	0.84	0.453	6.91774e-263	EC_C4	MALL
SYNE22	3.36754e-230	0.855251	0.98	0.786	6.73509e-227	EC_C4	SYNE2
HLA-DRA1	3.04582e-300	0.851986	0.997	0.754	6.09165e-297	EC_C4	HLA-DRA
CD932	2.11744e-217	0.849913	0.916	0.673	4.23487e-214	EC_C4	CD93
CYYR13	3.11393e-214	0.823836	0.843	0.511	6.22787e-211	EC_C4	CYYR1
TMEM2731	2.40295e-170	0.81789	0.758	0.457	4.80589e-167	EC_C4	TMEM273
MMRN23	3.2233e-222	0.804705	0.911	0.581	6.4466e-219	EC_C4	MMRN2
FAM110D1	1.77795e-157	0.793732	0.748	0.431	3.55589e-154	EC_C4	FAM110D
SMAD12	4.33046e-190	0.783239	0.817	0.532	8.66091e-187	EC_C4	SMAD1
NOSTRIN2	1.70534e-162	0.770487	0.75	0.41	3.41068e-159	EC_C4	NOSTRIN
PALMD3	4.88219e-194	0.766643	0.935	0.649	9.76438e-191	EC_C4	PALMD
LYST1	6.5424e-118	0.764153	0.774	0.551	1.30848e-114	EC_C4	LYST
DUSP231	3.48427e-158	0.762989	0.836	0.612	6.96855e-155	EC_C4	DUSP23
IL332	4.9683e-163	0.7564	0.826	0.545	9.93661e-160	EC_C4	IL33
SCARB11	2.83228e-212	0.748823	0.781	0.453	5.66457e-209	EC_C4	SCARB1
COL15A13	4.90072e-148	0.746827	0.841	0.653	9.80145e-145	EC_C4	COL15A1
EDN11	5.7639e-108	0.737062	0.717	0.439	1.15278e-104	EC_C4	EDN1
HLA-DMA1	4.47825e-208	0.735703	0.926	0.593	8.9565e-205	EC_C4	HLA-DMA
VWA12	2.49466e-188	0.731922	0.834	0.561	4.98932e-185	EC_C4	VWA1
KCTD123	5.65186e-163	0.731842	0.923	0.711	1.13037e-159	EC_C4	KCTD12
XAF11	2.0405e-179	0.725809	0.888	0.61	4.081e-176	EC_C4	XAF1
GIMAP62	2.74434e-169	0.725688	0.807	0.486	5.48868e-166	EC_C4	GIMAP6
SH3BGRL21	1.32213e-97	0.708782	0.679	0.483	2.64426e-94	EC_C4	SH3BGRL2
MMP282	2.37163e-125	0.708195	0.772	0.533	4.74326e-122	EC_C4	MMP28
PCDH191	7.10102e-124	0.707576	0.66	0.409	1.4202e-120	EC_C4	PCDH19
RASA41	1.29052e-121	0.707115	0.662	0.402	2.58105e-118	EC_C4	RASA4
CTSC1	5.47815e-104	0.704427	0.807	0.609	1.09563e-100	EC_C4	CTSC
LMCD12	7.13952e-174	0.702987	0.923	0.658	1.4279e-170	EC_C4	LMCD1
MYO5C2	2.47647e-206	0.67664	0.807	0.509	4.95294e-203	EC_C4	MYO5C
SEMA6A1	1.33206e-180	0.676591	0.805	0.517	2.66412e-177	EC_C4	SEMA6A
SPNS21	3.8345e-190	0.676167	0.792	0.499	7.66901e-187	EC_C4	SPNS2
CALML41	7.08612e-125	0.671952	0.713	0.466	1.41722e-121	EC_C4	CALML4
HEG12	6.47057e-127	0.671639	0.796	0.567	1.29411e-123	EC_C4	HEG1
LHX61	5.02679e-107	0.654498	0.656	0.409	1.00536e-103	EC_C4	LHX6
RNASE12	4.26813e-195	0.653696	0.978	0.656	8.53626e-192	EC_C4	RNASE1
MCTP12	4.08264e-111	0.640981	0.77	0.562	8.16529e-108	EC_C4	MCTP1
MECOM3	1.45368e-188	0.636115	0.821	0.518	2.90736e-185	EC_C4	MECOM
CPXM21	2.71952e-121	0.635547	0.749	0.511	5.43903e-118	EC_C4	CPXM2
SELP1	3.61072e-89	0.632442	0.627	0.379	7.22144e-86	EC_C4	SELP
MLPH1	2.50739e-70	0.629715	0.651	0.432	5.01479e-67	EC_C4	MLPH
TMTC12	2.17037e-109	0.62682	0.716	0.472	4.34074e-106	EC_C4	TMTC1
PTPRB3	7.70748e-164	0.626165	0.866	0.528	1.5415e-160	EC_C4	PTPRB
IFI44L2	9.14025e-109	0.623021	0.829	0.636	1.82805e-105	EC_C4	IFI44L
ITM2A2	9.21316e-161	0.621031	0.966	0.683	1.84263e-157	EC_C4	ITM2A
GIMAP81	4.14455e-172	0.620702	0.751	0.363	8.28911e-169	EC_C4	GIMAP8
EMCN3	7.02372e-156	0.609687	0.909	0.616	1.40474e-152	EC_C4	EMCN
ADM51	6.6106e-131	0.608864	0.706	0.465	1.32212e-127	EC_C4	ADM5
HLA-DQB11	1.56357e-189	0.607022	0.89	0.58	3.12713e-186	EC_C4	HLA-DQB1
CD3202	1.27328e-93	0.60338	0.779	0.601	2.54657e-90	EC_C4	CD320
MEOX12	2.01152e-152	0.598461	0.728	0.436	4.02305e-149	EC_C4	MEOX1
MYCT12	3.13528e-108	0.596067	0.728	0.46	6.27056e-105	EC_C4	MYCT1
FLT12	5.30775e-139	0.590715	0.799	0.521	1.06155e-135	EC_C4	FLT1
HLA-DPA11	7.27459e-230	0.588979	0.965	0.706	1.45492e-226	EC_C4	HLA-DPA1
TPO1	7.36537e-170	0.581616	0.696	0.415	1.47307e-166	EC_C4	TPO
TMEM107	4.43174e-197	0.580112	0.813	0.47	8.86347e-194	EC_C4	TMEM107
ZNF385D1	1.4642e-96	0.572803	0.72	0.536	2.92839e-93	EC_C4	ZNF385D
GIMAP51	7.06406e-101	0.568538	0.688	0.444	1.41281e-97	EC_C4	GIMAP5
GBP43	3.32399e-75	0.566962	0.749	0.58	6.64797e-72	EC_C4	GBP4
ELOVL71	7.9495e-126	0.562669	0.658	0.361	1.5899e-122	EC_C4	ELOVL7
C1orf1152	3.7009e-62	0.559455	0.658	0.493	7.4018e-59	EC_C4	C1orf115
PLCB42	3.16284e-100	0.555777	0.736	0.534	6.32568e-97	EC_C4	PLCB4
SNCG2	9.7262e-127	0.543247	0.94	0.709	1.94524e-123	EC_C4	SNCG
LCN62	1.09648e-39	0.539118	0.608	0.483	2.19295e-36	EC_C4	LCN6
LINC021851	2.19982e-52	0.538279	0.606	0.433	4.39964e-49	EC_C4	LINC02185
CDC25B	1.00528e-41	0.532939	0.599	0.442	2.01057e-38	EC_C4	CDC25B
FABP52	2.74964e-48	0.531485	0.758	0.62	5.49929e-45	EC_C4	FABP5
DAAM11	3.06369e-89	0.520946	0.866	0.672	6.12738e-86	EC_C4	DAAM1
CLU1	1.76759e-195	0.515045	0.998	0.818	3.53518e-192	EC_C4	CLU
TESC1	3.63974e-79	0.501446	0.649	0.453	7.27949e-76	EC_C4	TESC
ADIRF2	1.09054e-110	0.499453	0.999	0.926	2.18108e-107	EC_C4	ADIRF
LMO22	1.85041e-98	0.486671	0.843	0.59	3.70082e-95	EC_C4	LMO2
THSD7A2	2.95346e-117	0.482365	0.7	0.446	5.90693e-114	EC_C4	THSD7A
MARCKSL11	9.61941e-60	0.477771	0.761	0.658	1.92388e-56	EC_C4	MARCKSL1
TSPAN181	1.70868e-132	0.471323	0.726	0.439	3.41737e-129	EC_C4	TSPAN18
HLA-DQA11	2.08267e-146	0.469637	0.819	0.545	4.16534e-143	EC_C4	HLA-DQA1
OTULINL	3.75913e-126	0.467756	0.675	0.423	7.51826e-123	EC_C4	OTULINL
DSG2	1.07109e-75	0.46309	0.597	0.409	2.14218e-72	EC_C4	DSG2
HLA-DMB	3.55397e-113	0.456557	0.707	0.448	7.10794e-110	EC_C4	HLA-DMB
CYSLTR11	1.45304e-50	0.456248	0.57	0.392	2.90608e-47	EC_C4	CYSLTR1
TM4SF181	2.709e-128	0.453053	0.703	0.411	5.418e-125	EC_C4	TM4SF18
GPR1462	6.86269e-43	0.45059	0.6	0.454	1.37254e-39	EC_C4	GPR146
RYR3	7.83633e-34	0.44967	0.594	0.491	1.56727e-30	EC_C4	RYR3
TMEM881	7.57073e-46	0.447186	0.567	0.38	1.51415e-42	EC_C4	TMEM88
PCAT191	3.31265e-97	0.446147	0.832	0.624	6.62531e-94	EC_C4	PCAT19
SEMA3E1	2.8174e-81	0.441077	0.634	0.403	5.6348e-78	EC_C4	SEMA3E
WARS1	1.12447e-63	0.440497	0.714	0.509	2.24893e-60	EC_C4	WARS
F82	1.20064e-64	0.427373	0.661	0.477	2.40129e-61	EC_C4	F8
AC108134.2	4.87893e-60	0.420454	0.587	0.378	9.75785e-57	EC_C4	AC108134.2
DDIT4	1.66218e-62	0.417875	0.886	0.779	3.32436e-59	EC_C4	DDIT4
CLEC14A2	1.21161e-116	0.416489	0.938	0.671	2.42322e-113	EC_C4	CLEC14A
IL1R12	5.76189e-53	0.414948	0.784	0.664	1.15238e-49	EC_C4	IL1R1
TACR11	3.39043e-72	0.41218	0.607	0.376	6.78086e-69	EC_C4	TACR1
TEK2	1.02322e-78	0.411703	0.651	0.406	2.04643e-75	EC_C4	TEK
CPVL	5.24301e-71	0.405502	0.678	0.505	1.0486e-67	EC_C4	CPVL
ECRG41	0	3.20787	0.904	0.399	0	SMC_C2	ECRG4
IGFBP52	0	3.14503	0.991	0.6	0	SMC_C2	IGFBP5
STEAP4	0	3.00304	0.939	0.415	0	SMC_C2	STEAP4
RGS51	0	2.72174	0.764	0.38	0	SMC_C2	RGS5
ID41	0	2.67604	0.971	0.556	0	SMC_C2	ID4
TAGLN1	0	2.66203	1	0.719	0	SMC_C2	TAGLN
CCL21	0	2.63515	0.938	0.755	0	SMC_C2	CCL2
SYNPO21	0	2.52212	0.937	0.477	0	SMC_C2	SYNPO2
MT1A1	0	2.29564	0.939	0.787	0	SMC_C2	MT1A
CD441	0	2.28251	0.977	0.58	0	SMC_C2	CD44
CALD11	0	2.18085	0.995	0.832	0	SMC_C2	CALD1
C11orf961	0	2.11569	0.992	0.852	0	SMC_C2	C11orf96
LGI41	0	2.09761	0.9	0.363	0	SMC_C2	LGI4
RRAD1	0	2.08742	0.893	0.569	0	SMC_C2	RRAD
MT1G1	0	2.05227	0.929	0.824	0	SMC_C2	MT1G
ACTA21	0	2.05114	0.979	0.444	0	SMC_C2	ACTA2
MT1M1	0	2.04048	0.991	0.936	0	SMC_C2	MT1M
CCL19	1.81069e-15	2.00127	0.364	0.254	3.62137e-12	SMC_C2	CCL19
LMOD11	0	1.98946	0.931	0.455	0	SMC_C2	LMOD1
THBS11	1.13342e-300	1.96171	0.832	0.546	2.26683e-297	SMC_C2	THBS1
MYL91	0	1.84118	0.991	0.674	0	SMC_C2	MYL9
MT1E1	2.69754e-291	1.8171	0.998	0.983	5.39508e-288	SMC_C2	MT1E
GUCY1A2	0	1.81205	0.818	0.282	0	SMC_C2	GUCY1A2
TPM21	0	1.76923	0.984	0.583	0	SMC_C2	TPM2
NOTCH31	0	1.76892	0.916	0.374	0	SMC_C2	NOTCH3
RASD12	2.80036e-252	1.74512	0.868	0.663	5.60072e-249	SMC_C2	RASD1
RGS161	2.96287e-251	1.73391	0.888	0.684	5.92575e-248	SMC_C2	RGS16
TPM11	0	1.7192	0.98	0.623	0	SMC_C2	TPM1
TGFBI1	0	1.68314	0.868	0.484	0	SMC_C2	TGFBI
CCL8	8.87433e-256	1.68269	0.688	0.429	1.77487e-252	SMC_C2	CCL8
MAP1B2	0	1.63032	0.937	0.565	0	SMC_C2	MAP1B
MT1F1	0	1.6257	0.814	0.541	0	SMC_C2	MT1F
FHL12	0	1.61513	0.88	0.579	0	SMC_C2	FHL1
LPP1	0	1.6073	0.942	0.593	0	SMC_C2	LPP
FGF71	8.36351e-301	1.59873	0.818	0.446	1.6727e-297	SMC_C2	FGF7
PRRX11	0	1.56929	0.941	0.546	0	SMC_C2	PRRX1
CLSTN2	0	1.55251	0.796	0.262	0	SMC_C2	CLSTN2
ABCC91	0	1.5489	0.788	0.328	0	SMC_C2	ABCC9
INPP4B1	0	1.54617	0.843	0.341	0	SMC_C2	INPP4B
PMEPA11	5.41401e-295	1.50749	0.856	0.546	1.0828e-291	SMC_C2	PMEPA1
GGT51	0	1.48034	0.866	0.512	0	SMC_C2	GGT5
ZEB2	0	1.44576	0.902	0.504	0	SMC_C2	ZEB2
FHL2	1.3253e-287	1.43582	0.778	0.43	2.65061e-284	SMC_C2	FHL2
CKB1	0	1.40136	0.87	0.498	0	SMC_C2	CKB
RARRES21	0	1.3989	0.896	0.461	0	SMC_C2	RARRES2
TINAGL11	0	1.36091	0.966	0.69	0	SMC_C2	TINAGL1
MYC1	9.7541e-225	1.35947	0.948	0.827	1.95082e-221	SMC_C2	MYC
CRISPLD22	0	1.34376	0.888	0.574	0	SMC_C2	CRISPLD2
SLC7A21	2.18374e-290	1.32509	0.753	0.319	4.36748e-287	SMC_C2	SLC7A2
LHFPL61	0	1.31851	0.956	0.707	0	SMC_C2	LHFPL6
NDUFA4L21	9.39943e-109	1.30302	0.628	0.433	1.87989e-105	SMC_C2	NDUFA4L2
HSPB61	0	1.29706	0.823	0.462	0	SMC_C2	HSPB6
MYLK1	1.06691e-293	1.28232	0.867	0.495	2.13382e-290	SMC_C2	MYLK
ADGRL31	2.7106e-299	1.27807	0.752	0.423	5.42119e-296	SMC_C2	ADGRL3
IGFBP72	0	1.25092	1	0.946	0	SMC_C2	IGFBP7
TNC1	6.31951e-229	1.24777	0.75	0.508	1.2639e-225	SMC_C2	TNC
NR4A11	2.76805e-239	1.2415	0.966	0.84	5.53609e-236	SMC_C2	NR4A1
CCN12	3.88231e-192	1.23928	0.941	0.802	7.76462e-189	SMC_C2	CCN1
FILIP1L2	1.15193e-240	1.23909	0.895	0.699	2.30387e-237	SMC_C2	FILIP1L
S100A42	1.54119e-278	1.23764	0.983	0.669	3.08238e-275	SMC_C2	S100A4
CSRP11	6.6567e-295	1.23732	0.938	0.693	1.33134e-291	SMC_C2	CSRP1
ISYNA11	0	1.2365	0.823	0.465	0	SMC_C2	ISYNA1
ADAMTS12	6.15244e-218	1.22067	0.924	0.796	1.23049e-214	SMC_C2	ADAMTS1
NEXN1	6.36538e-219	1.21695	0.757	0.457	1.27308e-215	SMC_C2	NEXN
TIMP31	0	1.2063	0.993	0.895	0	SMC_C2	TIMP3
CEBPB1	2.48594e-270	1.2022	0.973	0.824	4.97189e-267	SMC_C2	CEBPB
FXYD12	9.22709e-267	1.17665	0.888	0.544	1.84542e-263	SMC_C2	FXYD1
PCDH9	5.30197e-284	1.1688	0.749	0.419	1.06039e-280	SMC_C2	PCDH9
PAWR1	5.7452e-279	1.15249	0.812	0.499	1.14904e-275	SMC_C2	PAWR
FHL51	7.4626e-217	1.14688	0.717	0.361	1.49252e-213	SMC_C2	FHL5
COL14A11	0	1.11995	0.899	0.547	0	SMC_C2	COL14A1
RASL11A1	4.41409e-173	1.11179	0.735	0.548	8.82818e-170	SMC_C2	RASL11A
LGALS12	1.15109e-283	1.10906	0.988	0.781	2.30218e-280	SMC_C2	LGALS1
MRGPRF1	1.79807e-229	1.10371	0.701	0.307	3.59615e-226	SMC_C2	MRGPRF
SYTL21	1.87106e-135	1.09077	0.642	0.398	3.74212e-132	SMC_C2	SYTL2
PPP1R14A1	0	1.07381	0.828	0.369	0	SMC_C2	PPP1R14A
RERG1	1.24508e-181	1.06531	0.7	0.404	2.49017e-178	SMC_C2	RERG
ADAMTS41	1.11116e-211	1.05233	0.84	0.685	2.22231e-208	SMC_C2	ADAMTS4
CHCHD101	9.71097e-251	1.04892	0.826	0.496	1.94219e-247	SMC_C2	CHCHD10
PARM11	6.8455e-221	1.045	0.735	0.416	1.3691e-217	SMC_C2	PARM1
ITGA71	2.79764e-165	1.04386	0.681	0.425	5.59528e-162	SMC_C2	ITGA7
CXCL122	2.10662e-280	1.04017	0.937	0.675	4.21325e-277	SMC_C2	CXCL12
ANGPT11	7.49373e-217	1.03938	0.659	0.263	1.49875e-213	SMC_C2	ANGPT1
VCL1	9.98999e-236	1.0322	0.866	0.598	1.998e-232	SMC_C2	VCL
SLIT32	5.74438e-171	1.02925	0.776	0.501	1.14888e-167	SMC_C2	SLIT3
ANGPTL12	6.81434e-154	1.02032	0.724	0.491	1.36287e-150	SMC_C2	ANGPTL1
PDE5A1	3.58307e-199	1.00831	0.718	0.365	7.16613e-196	SMC_C2	PDE5A
MUSTN11	0	0.989665	0.857	0.371	0	SMC_C2	MUSTN1
MT2A2	7.07064e-135	0.988522	1	1	1.41413e-131	SMC_C2	MT2A
KCNE41	7.6988e-136	0.979988	0.65	0.44	1.53976e-132	SMC_C2	KCNE4
TCIM1	8.71044e-98	0.970195	0.681	0.52	1.74209e-94	SMC_C2	TCIM
CEBPD1	4.10693e-115	0.963078	0.983	0.965	8.21386e-112	SMC_C2	CEBPD
AVPR1A1	2.90587e-187	0.962775	0.744	0.566	5.81175e-184	SMC_C2	AVPR1A
RCAN21	2.02294e-197	0.956289	0.753	0.455	4.04587e-194	SMC_C2	RCAN2
MYO1B	5.93488e-144	0.955945	0.654	0.415	1.18698e-140	SMC_C2	MYO1B
GEM1	1.15024e-101	0.953163	0.659	0.494	2.30047e-98	SMC_C2	GEM
MRVI11	1.44778e-154	0.941623	0.676	0.399	2.89556e-151	SMC_C2	MRVI1
FLNA1	3.03237e-173	0.940938	0.947	0.811	6.06475e-170	SMC_C2	FLNA
MT1X1	5.28173e-123	0.939837	0.986	0.964	1.05635e-119	SMC_C2	MT1X
EDNRA1	1.18615e-219	0.939528	0.695	0.35	2.3723e-216	SMC_C2	EDNRA
ACTG21	2.96444e-120	0.938916	0.606	0.392	5.92887e-117	SMC_C2	ACTG2
KANK21	1.62172e-226	0.932349	0.844	0.546	3.24344e-223	SMC_C2	KANK2
CNN11	2.20879e-168	0.924806	0.676	0.374	4.41758e-165	SMC_C2	CNN1
TMEM176B1	3.99414e-139	0.919067	0.702	0.455	7.98829e-136	SMC_C2	TMEM176B
TPPP31	3.58386e-110	0.916377	0.629	0.372	7.16771e-107	SMC_C2	TPPP3
ANO1	1.1815e-174	0.904504	0.646	0.33	2.363e-171	SMC_C2	ANO1
SSTR2	5.55639e-264	0.880297	0.673	0.33	1.11128e-260	SMC_C2	SSTR2
PDGFRB2	5.44827e-253	0.880028	0.839	0.428	1.08965e-249	SMC_C2	PDGFRB
ITGA12	8.06571e-205	0.879995	0.773	0.474	1.61314e-201	SMC_C2	ITGA1
COX4I21	2.23175e-56	0.868503	0.527	0.324	4.46349e-53	SMC_C2	COX4I2
AXL2	3.6718e-211	0.86569	0.785	0.488	7.34361e-208	SMC_C2	AXL
ADGRF51	1.94343e-128	0.86214	0.661	0.402	3.88685e-125	SMC_C2	ADGRF5
PALLD2	3.80285e-151	0.858996	0.802	0.538	7.60571e-148	SMC_C2	PALLD
PPP1R12B1	4.62826e-127	0.85617	0.682	0.44	9.25653e-124	SMC_C2	PPP1R12B
MYH111	0	0.832748	0.867	0.416	0	SMC_C2	MYH11
PRKAR2B	5.55938e-80	0.831736	0.555	0.354	1.11188e-76	SMC_C2	PRKAR2B
ADRA2A1	9.11483e-102	0.82068	0.609	0.403	1.82297e-98	SMC_C2	ADRA2A
CPE3	1.23151e-205	0.8163	0.943	0.559	2.46302e-202	SMC_C2	CPE
CRYAB1	2.69558e-177	0.806912	0.802	0.523	5.39116e-174	SMC_C2	CRYAB
HES41	1.3043e-213	0.797506	0.845	0.578	2.60861e-210	SMC_C2	HES4
GUCY1A11	3.24461e-158	0.79386	0.724	0.466	6.48923e-155	SMC_C2	GUCY1A1
CAMK2N11	1.1687e-99	0.788995	0.699	0.57	2.3374e-96	SMC_C2	CAMK2N1
CARMN1	1.30488e-21	0.770874	0.422	0.277	2.60976e-18	SMC_C2	CARMN
ENAH	2.1504e-121	0.758913	0.768	0.55	4.3008e-118	SMC_C2	ENAH
IER5L1	3.18118e-97	0.749584	0.887	0.784	6.36235e-94	SMC_C2	IER5L
ANGPTL41	2.16414e-85	0.744285	0.692	0.524	4.32828e-82	SMC_C2	ANGPTL4
EFHD11	2.88762e-110	0.743904	0.637	0.371	5.77524e-107	SMC_C2	EFHD1
FRMD3	2.7391e-251	0.742026	0.696	0.372	5.47819e-248	SMC_C2	FRMD3
SCN4B	5.67197e-198	0.741451	0.603	0.263	1.13439e-194	SMC_C2	SCN4B
MAP3K201	8.73397e-158	0.728748	0.795	0.509	1.74679e-154	SMC_C2	MAP3K20
FAM162B1	4.63489e-79	0.727314	0.518	0.232	9.26978e-76	SMC_C2	FAM162B
COL27A11	1.39734e-199	0.724322	0.664	0.364	2.79468e-196	SMC_C2	COL27A1
COL4A12	3.82735e-135	0.724287	0.832	0.648	7.6547e-132	SMC_C2	COL4A1
ATF31	4.13009e-112	0.721009	0.973	0.923	8.26018e-109	SMC_C2	ATF3
NTRK22	1.32896e-143	0.719265	0.79	0.47	2.65793e-140	SMC_C2	NTRK2
OLFML2B1	1.23517e-152	0.716877	0.641	0.326	2.47034e-149	SMC_C2	OLFML2B
SDC21	4.41736e-91	0.716724	0.676	0.492	8.83473e-88	SMC_C2	SDC2
UBA21	6.32264e-180	0.714679	0.811	0.48	1.26453e-176	SMC_C2	UBA2
MAFF2	2.71877e-84	0.705554	0.951	0.915	5.43753e-81	SMC_C2	MAFF
SEMA5A	3.56402e-90	0.703903	0.525	0.245	7.12805e-87	SMC_C2	SEMA5A
VASN2	4.99303e-198	0.70305	0.765	0.496	9.98606e-195	SMC_C2	VASN
ZNF7031	3.15283e-160	0.690398	0.731	0.5	6.30567e-157	SMC_C2	ZNF703
COL5A3	2.27944e-122	0.657638	0.513	0.205	4.55888e-119	SMC_C2	COL5A3
AEBP11	1.01599e-206	0.657441	0.845	0.513	2.03199e-203	SMC_C2	AEBP1
ADM1	1.08999e-71	0.656056	0.809	0.736	2.17998e-68	SMC_C2	ADM
IL61	3.83578e-27	0.655431	0.772	0.768	7.67156e-24	SMC_C2	IL6
CRIP12	3.96777e-156	0.651267	0.966	0.784	7.93554e-153	SMC_C2	CRIP1
MFGE82	1.1251e-114	0.647849	0.854	0.62	2.2502e-111	SMC_C2	MFGE8
EBF2	1.30035e-53	0.646697	0.47	0.213	2.60071e-50	SMC_C2	EBF2
SOD32	2.09271e-188	0.64462	0.916	0.558	4.18541e-185	SMC_C2	SOD3
DEPP12	1.55165e-63	0.644105	0.778	0.588	3.1033e-60	SMC_C2	DEPP1
CSRNP3	1.48132e-87	0.637983	0.525	0.297	2.96264e-84	SMC_C2	CSRNP3
NR4A3	2.89265e-184	0.635094	0.734	0.509	5.78531e-181	SMC_C2	NR4A3
MAP7D32	7.22868e-84	0.629054	0.664	0.481	1.44574e-80	SMC_C2	MAP7D3
PHLDB21	3.79296e-41	0.625409	0.585	0.485	7.58593e-38	SMC_C2	PHLDB2
PDE1A	7.81906e-71	0.625319	0.512	0.301	1.56381e-67	SMC_C2	PDE1A
SEPTIN41	1.86259e-144	0.625154	0.628	0.406	3.72517e-141	SMC_C2	SEPTIN4
NCKAP5	3.06206e-33	0.611268	0.442	0.276	6.12411e-30	SMC_C2	NCKAP5
TMEM471	3.45141e-125	0.609364	0.741	0.5	6.90282e-122	SMC_C2	TMEM47
VGLL3	1.04344e-11	0.607591	0.464	0.39	2.08688e-08	SMC_C2	VGLL3
PLEKHA41	8.84195e-74	0.605895	0.634	0.515	1.76839e-70	SMC_C2	PLEKHA4
CLMN1	1.02572e-120	0.599703	0.628	0.4	2.05145e-117	SMC_C2	CLMN
TNS11	5.78118e-63	0.59303	0.728	0.613	1.15624e-59	SMC_C2	TNS1
GUCY1B11	5.23651e-97	0.580997	0.56	0.34	1.0473e-93	SMC_C2	GUCY1B1
LINC023811	7.77801e-11	0.568355	0.417	0.343	1.5556e-07	SMC_C2	LINC02381
NUDT42	1.10167e-108	0.567324	0.814	0.573	2.20333e-105	SMC_C2	NUDT4
SPECC11	6.90649e-25	0.564953	0.511	0.422	1.3813e-21	SMC_C2	SPECC1
SMARCD31	1.35767e-52	0.562663	0.497	0.308	2.71534e-49	SMC_C2	SMARCD3
DMD1	1.16386e-65	0.561995	0.568	0.424	2.32772e-62	SMC_C2	DMD
DDR21	2.92332e-57	0.556766	0.598	0.454	5.84664e-54	SMC_C2	DDR2
CADM1	7.30383e-29	0.547398	0.449	0.313	1.46077e-25	SMC_C2	CADM1
GADD45B1	5.054e-89	0.545624	0.994	0.986	1.0108e-85	SMC_C2	GADD45B
MTHFD21	1.25145e-96	0.533448	0.64	0.45	2.50291e-93	SMC_C2	MTHFD2
BMP21	1.40485e-57	0.523352	0.608	0.502	2.8097e-54	SMC_C2	BMP2
EMX21	1.33902e-11	0.520794	0.464	0.4	2.67804e-08	SMC_C2	EMX2
F101	4.85777e-70	0.519711	0.651	0.499	9.71554e-67	SMC_C2	F10
KIAA00401	1.75337e-45	0.518342	0.697	0.639	3.50674e-42	SMC_C2	KIAA0040
ASPN1	2.41078e-234	0.516181	0.674	0.331	4.82157e-231	SMC_C2	ASPN
FBLIM1	8.45943e-79	0.512405	0.568	0.415	1.69189e-75	SMC_C2	FBLIM1
PCOLCE1	3.3962e-75	0.511396	0.711	0.526	6.7924e-72	SMC_C2	PCOLCE
HOPX	1.0478e-26	0.510348	0.479	0.399	2.09559e-23	SMC_C2	HOPX
CCDC71L	1.21797e-11	0.50604	0.633	0.61	2.43594e-08	SMC_C2	CCDC71L
ATP1B21	1.47868e-132	0.505625	0.557	0.236	2.95736e-129	SMC_C2	ATP1B2
ZNF5031	1.59906e-58	0.504837	0.671	0.528	3.19812e-55	SMC_C2	ZNF503
FST1	0.00053329	0.502367	0.416	0.405	1	SMC_C2	FST
CCDC102B1	2.35493e-53	0.501115	0.555	0.419	4.70986e-50	SMC_C2	CCDC102B
LDB31	4.50559e-162	0.498435	0.616	0.338	9.01118e-159	SMC_C2	LDB3
PLN1	1.30698e-173	0.494294	0.696	0.327	2.61395e-170	SMC_C2	PLN
COL4A21	4.24273e-83	0.492923	0.8	0.641	8.48545e-80	SMC_C2	COL4A2
PRKG11	1.58113e-80	0.492753	0.554	0.319	3.16225e-77	SMC_C2	PRKG1
PRRX21	2.22146e-127	0.489246	0.665	0.427	4.44292e-124	SMC_C2	PRRX2
CDH61	1.24638e-76	0.488433	0.493	0.204	2.49276e-73	SMC_C2	CDH6
HRH21	8.34651e-95	0.487934	0.556	0.305	1.6693e-91	SMC_C2	HRH2
C1QTNF11	1.43509e-95	0.485983	0.738	0.543	2.87017e-92	SMC_C2	C1QTNF1
JAG12	9.57231e-38	0.48492	0.615	0.516	1.91446e-34	SMC_C2	JAG1
CSRP21	1.29525e-30	0.482766	0.632	0.565	2.59049e-27	SMC_C2	CSRP2
DES1	1.42467e-10	0.481385	0.341	0.295	2.84934e-07	SMC_C2	DES
EMX2OS1	3.05399e-123	0.480736	0.599	0.312	6.10797e-120	SMC_C2	EMX2OS
CCL26	4.9716e-153	0.474582	0.545	0.264	9.9432e-150	SMC_C2	CCL26
LBH1	3.95657e-145	0.471531	0.763	0.502	7.91314e-142	SMC_C2	LBH
EDIL31	5.5095e-16	0.471035	0.465	0.348	1.1019e-12	SMC_C2	EDIL3
ITIH52	9.23712e-42	0.468051	0.659	0.557	1.84742e-38	SMC_C2	ITIH5
TWIST11	8.64774e-38	0.466453	0.593	0.545	1.72955e-34	SMC_C2	TWIST1
SMOC21	1.92578e-106	0.459982	0.57	0.304	3.85157e-103	SMC_C2	SMOC2
PEG10	7.5851e-08	0.459482	0.419	0.367	0.000151702	SMC_C2	PEG10
ANGPT21	3.63959e-52	0.453442	0.621	0.501	7.27918e-49	SMC_C2	ANGPT2
SPRY21	2.78342e-57	0.453019	0.649	0.53	5.56684e-54	SMC_C2	SPRY2
GFRA11	5.53148e-101	0.448611	0.55	0.321	1.1063e-97	SMC_C2	GFRA1
PDGFA1	2.88274e-32	0.446399	0.616	0.559	5.76549e-29	SMC_C2	PDGFA
COL6A11	4.75549e-144	0.442652	0.877	0.567	9.51099e-141	SMC_C2	COL6A1
IRX2	3.37508e-180	0.439298	0.646	0.365	6.75016e-177	SMC_C2	IRX2
TSPYL2	1.15962e-66	0.435268	0.827	0.729	2.31924e-63	SMC_C2	TSPYL2
ADAMTS51	1.80327e-139	0.428039	0.61	0.372	3.60654e-136	SMC_C2	ADAMTS5
ITM2C1	8.27682e-55	0.426094	0.562	0.429	1.65536e-51	SMC_C2	ITM2C
PCSK1N	3.63936e-68	0.422962	0.44	0.221	7.27871e-65	SMC_C2	PCSK1N
KLHL231	1.06548e-15	0.422798	0.427	0.35	2.13095e-12	SMC_C2	KLHL23
PTGER4	1.87712e-26	0.420026	0.613	0.551	3.75424e-23	SMC_C2	PTGER4
TBX31	7.86829e-72	0.417885	0.536	0.381	1.57366e-68	SMC_C2	TBX3
PDE3A1	3.2599e-53	0.4175	0.504	0.341	6.51981e-50	SMC_C2	PDE3A
GJA41	2.28149e-90	0.417063	0.595	0.35	4.56297e-87	SMC_C2	GJA4
TMEM176A1	1.23616e-13	0.413832	0.415	0.289	2.47233e-10	SMC_C2	TMEM176A
BTG21	1.31402e-38	0.412063	0.955	0.937	2.62804e-35	SMC_C2	BTG2
SOX4	2.49774e-32	0.409416	0.75	0.655	4.99547e-29	SMC_C2	SOX4
SSPN1	3.1224e-57	0.403836	0.653	0.48	6.2448e-54	SMC_C2	SSPN
CXCL8	0	4.30998	0.899	0.504	0	Mac	CXCL8
RGS1	0	4.2962	0.986	0.401	0	Mac	RGS1
C1QA	0	4.15302	0.975	0.342	0	Mac	C1QA
CCL3	0	3.80998	0.892	0.317	0	Mac	CCL3
C1QB	0	3.55394	0.963	0.39	0	Mac	C1QB
C1QC	0	3.44934	0.967	0.328	0	Mac	C1QC
CXCL3	0	3.39093	0.891	0.461	0	Mac	CXCL3
HLA-DPB11	0	3.34907	0.999	0.715	0	Mac	HLA-DPB1
SGK1	0	3.22034	0.988	0.673	0	Mac	SGK1
AIF1	0	3.15812	0.986	0.379	0	Mac	AIF1
GPR183	0	3.14334	0.954	0.404	0	Mac	GPR183
HLA-DPA12	0	3.0927	0.996	0.709	0	Mac	HLA-DPA1
HLA-DRA2	0	3.0139	0.999	0.759	0	Mac	HLA-DRA
CD83	0	2.99998	0.977	0.495	0	Mac	CD83
MS4A6A	0	2.85423	0.964	0.268	0	Mac	MS4A6A
TYROBP	0	2.83328	0.99	0.259	0	Mac	TYROBP
CXCL21	0	2.79151	0.933	0.607	0	Mac	CXCL2
MS4A7	0	2.76471	0.949	0.363	0	Mac	MS4A7
FCGR2A	0	2.73101	0.987	0.335	0	Mac	FCGR2A
MRC1	0	2.70398	0.924	0.338	0	Mac	MRC1
MAFB1	0	2.65718	0.972	0.656	0	Mac	MAFB
TNFAIP3	0	2.62183	0.965	0.708	0	Mac	TNFAIP3
LYVE1	0	2.61135	0.903	0.342	0	Mac	LYVE1
FOLR2	0	2.59531	0.926	0.352	0	Mac	FOLR2
FCER1G	0	2.58092	0.986	0.365	0	Mac	FCER1G
CD163	0	2.57672	0.937	0.328	0	Mac	CD163
CCL4	2.65932e-228	2.57327	0.74	0.382	5.31864e-225	Mac	CCL4
C5AR1	0	2.54139	0.961	0.394	0	Mac	C5AR1
CD742	0	2.46095	1	0.776	0	Mac	CD74
LAPTM5	0	2.40674	0.986	0.413	0	Mac	LAPTM5
CYBA	0	2.40636	0.989	0.509	0	Mac	CYBA
HLA-DQB12	0	2.38918	0.969	0.581	0	Mac	HLA-DQB1
SELENOP1	1.17941e-256	2.37032	0.897	0.755	2.35883e-253	Mac	SELENOP
MT1G2	1.20957e-240	2.32008	0.944	0.824	2.41915e-237	Mac	MT1G
MAF	0	2.31833	0.874	0.402	0	Mac	MAF
NR4A2	0	2.31049	0.976	0.783	0	Mac	NR4A2
CYBB	0	2.29092	0.935	0.299	0	Mac	CYBB
RGCC1	0	2.25191	0.926	0.62	0	Mac	RGCC
HLA-DQA22	0	2.24894	0.991	0.607	0	Mac	HLA-DQA2
HLA-DRB12	0	2.22132	1	0.839	0	Mac	HLA-DRB1
RGS2	0	2.21927	0.971	0.529	0	Mac	RGS2
SRGN	0	2.20911	0.996	0.692	0	Mac	SRGN
FTL1	0	2.20708	1	0.993	0	Mac	FTL
CD14	0	2.19775	0.962	0.691	0	Mac	CD14
CTSB	0	2.19575	0.985	0.57	0	Mac	CTSB
NLRP3	0	2.18962	0.908	0.413	0	Mac	NLRP3
LYZ	0	2.18168	0.954	0.294	0	Mac	LYZ
PLAUR	0	2.17826	0.962	0.7	0	Mac	PLAUR
HLA-DQA12	0	2.1777	0.957	0.542	0	Mac	HLA-DQA1
HCST	0	2.06725	0.911	0.384	0	Mac	HCST
MSR1	0	2.04181	0.905	0.336	0	Mac	MSR1
IL1B	0	2.01328	0.758	0.261	0	Mac	IL1B
ID2	0	2.00261	0.962	0.706	0	Mac	ID2
ALOX5AP	0	1.97732	0.947	0.24	0	Mac	ALOX5AP
KLF6	0	1.96533	0.997	0.947	0	Mac	KLF6
STAB11	0	1.95988	0.896	0.395	0	Mac	STAB1
CD68	0	1.90645	0.907	0.347	0	Mac	CD68
CLEC7A	0	1.90392	0.906	0.331	0	Mac	CLEC7A
MARCKS	0	1.87828	0.965	0.619	0	Mac	MARCKS
RGS10	0	1.8762	0.923	0.368	0	Mac	RGS10
VEGFA	1.21485e-304	1.85794	0.924	0.64	2.4297e-301	Mac	VEGFA
VSIG4	0	1.85059	0.873	0.258	0	Mac	VSIG4
FTH1	0	1.84566	1	0.997	0	Mac	FTH1
HLA-DMA2	0	1.84545	0.978	0.597	0	Mac	HLA-DMA
C1orf162	0	1.83211	0.874	0.304	0	Mac	C1orf162
CCL3L1	1.46675e-116	1.83196	0.581	0.2	2.9335e-113	Mac	CCL3L1
CXCL16	0	1.82784	0.939	0.415	0	Mac	CXCL16
IFI30	0	1.81869	0.831	0.409	0	Mac	IFI30
TGFBI2	0	1.81359	0.943	0.484	0	Mac	TGFBI
CSF1R	0	1.80031	0.835	0.223	0	Mac	CSF1R
HLA-DRB5	0	1.79736	0.932	0.447	0	Mac	HLA-DRB5
RNASET2	0	1.77371	0.956	0.349	0	Mac	RNASET2
FGL21	0	1.74652	0.943	0.571	0	Mac	FGL2
IRS2	0	1.72733	0.916	0.534	0	Mac	IRS2
LGMN	0	1.70435	0.892	0.441	0	Mac	LGMN
ITGB2	0	1.69824	0.889	0.212	0	Mac	ITGB2
AC020916.1	3.14508e-302	1.69798	0.937	0.685	6.29016e-299	Mac	AC020916.1
PTPRC	0	1.69296	0.931	0.26	0	Mac	PTPRC
PHACTR1	1.66423e-223	1.68337	0.747	0.344	3.32846e-220	Mac	PHACTR1
CXCR4	0	1.67649	0.873	0.392	0	Mac	CXCR4
RNASE13	9.72744e-206	1.66482	0.914	0.666	1.94549e-202	Mac	RNASE1
F13A1	0	1.65599	0.792	0.192	0	Mac	F13A1
PDE4B	0	1.63082	0.868	0.423	0	Mac	PDE4B
MS4A4A	0	1.62803	0.824	0.177	0	Mac	MS4A4A
PLEK	0	1.62257	0.857	0.373	0	Mac	PLEK
CTSS	0	1.61022	0.979	0.527	0	Mac	CTSS
CST31	0	1.59335	0.996	0.968	0	Mac	CST3
DAB21	8.58612e-235	1.58626	0.887	0.62	1.71722e-231	Mac	DAB2
STK17B	0	1.57585	0.905	0.459	0	Mac	STK17B
RASGEF1B	4.55842e-298	1.57279	0.798	0.417	9.11683e-295	Mac	RASGEF1B
EMP31	0	1.56417	0.939	0.559	0	Mac	EMP3
CCL4L2	1.33221e-48	1.55823	0.493	0.232	2.66442e-45	Mac	CCL4L2
SAT1	0	1.55772	0.998	0.922	0	Mac	SAT1
MT1H	8.72049e-246	1.55429	0.689	0.398	1.7441e-242	Mac	MT1H
CEBPB2	2.21774e-297	1.55046	0.984	0.825	4.43547e-294	Mac	CEBPB
LST1	0	1.54532	0.919	0.235	0	Mac	LST1
LCP1	0	1.53642	0.899	0.322	0	Mac	LCP1
GPR34	1.48941e-241	1.49108	0.669	0.109	2.97883e-238	Mac	GPR34
SMAP2	0	1.48038	0.933	0.412	0	Mac	SMAP2
SLCO2B1	0	1.46923	0.817	0.388	0	Mac	SLCO2B1
DUSP2	9.46305e-178	1.46891	0.783	0.524	1.89261e-174	Mac	DUSP2
ADAP2	0	1.46341	0.754	0.206	0	Mac	ADAP2
FCGR2B	0	1.45805	0.764	0.175	0	Mac	FCGR2B
ARRB2	0	1.43726	0.88	0.299	0	Mac	ARRB2
HLA-DMB1	0	1.42771	0.866	0.444	0	Mac	HLA-DMB
GLIPR1	0	1.42528	0.835	0.45	0	Mac	GLIPR1
OGFRL1	2.57637e-253	1.4021	0.799	0.405	5.15273e-250	Mac	OGFRL1
IQGAP2	2.01307e-303	1.39978	0.771	0.33	4.02614e-300	Mac	IQGAP2
TNF	4.70847e-118	1.3971	0.594	0.216	9.41693e-115	Mac	TNF
P2RY14	2.73701e-208	1.39494	0.71	0.366	5.47402e-205	Mac	P2RY14
VAMP8	0	1.38062	0.831	0.339	0	Mac	VAMP8
ZNF3311	1.4186e-264	1.36508	0.897	0.6	2.83721e-261	Mac	ZNF331
FCGBP	1.444e-223	1.35516	0.678	0.305	2.888e-220	Mac	FCGBP
MPEG1	5.85414e-299	1.35258	0.744	0.211	1.17083e-295	Mac	MPEG1
C3AR1	5.39288e-289	1.3458	0.715	0.172	1.07858e-285	Mac	C3AR1
REL	3.54921e-228	1.33014	0.872	0.646	7.09841e-225	Mac	REL
RUNX1	8.41094e-300	1.32959	0.867	0.593	1.68219e-296	Mac	RUNX1
CHMP1B	1.57624e-198	1.32558	0.843	0.555	3.15249e-195	Mac	CHMP1B
OTUD11	3.45058e-123	1.31904	0.85	0.703	6.90116e-120	Mac	OTUD1
EIF4E	3.82963e-115	1.3184	0.724	0.506	7.65926e-112	Mac	EIF4E
SPI1	0	1.31354	0.79	0.262	0	Mac	SPI1
NEAT1	4.48034e-290	1.31222	1	0.975	8.96067e-287	Mac	NEAT1
AC103591.3	8.54166e-131	1.30387	0.767	0.551	1.70833e-127	Mac	AC103591.3
PDGFB1	7.68763e-296	1.29989	0.899	0.506	1.53753e-292	Mac	PDGFB
PELI1	1.6159e-204	1.29971	0.807	0.53	3.2318e-201	Mac	PELI1
ELL21	7.20454e-306	1.29628	0.899	0.604	1.44091e-302	Mac	ELL2
HCLS1	9.042e-297	1.29291	0.788	0.303	1.8084e-293	Mac	HCLS1
PTPRE	0	1.29174	0.884	0.477	0	Mac	PTPRE
FRMD4B1	1.1408e-260	1.29042	0.902	0.597	2.28161e-257	Mac	FRMD4B
IRF8	0	1.28611	0.81	0.45	0	Mac	IRF8
ARHGAP18	8.55825e-226	1.28027	0.777	0.421	1.71165e-222	Mac	ARHGAP18
ATP2B1-AS1	5.17275e-220	1.2799	0.762	0.406	1.03455e-216	Mac	ATP2B1-AS1
CH25H1	2.17516e-297	1.27809	0.862	0.605	4.35032e-294	Mac	CH25H
B3GNT5	4.76529e-237	1.27219	0.8	0.532	9.53058e-234	Mac	B3GNT5
AC007952.4	1.99583e-198	1.27204	0.826	0.565	3.99167e-195	Mac	AC007952.4
IL10RA	1.86039e-276	1.25614	0.739	0.237	3.72077e-273	Mac	IL10RA
CLEC10A	1.32651e-114	1.25424	0.568	0.153	2.65301e-111	Mac	CLEC10A
INSIG11	3.82956e-141	1.25308	0.775	0.556	7.65912e-138	Mac	INSIG1
PMAIP1	3.68262e-242	1.24624	0.858	0.619	7.36524e-239	Mac	PMAIP1
CCDC88A	7.30653e-253	1.2382	0.854	0.49	1.46131e-249	Mac	CCDC88A
NCF4	8.43082e-243	1.22828	0.734	0.299	1.68616e-239	Mac	NCF4
ZEB21	2.86546e-265	1.21934	0.903	0.508	5.73092e-262	Mac	ZEB2
EZR	9.59196e-235	1.21162	0.848	0.491	1.91839e-231	Mac	EZR
P2RY13	7.0873e-205	1.19954	0.622	0.068	1.41746e-201	Mac	P2RY13
SLC30A11	1.88978e-116	1.19759	0.849	0.69	3.77956e-113	Mac	SLC30A1
KLF4	3.46517e-195	1.18663	0.982	0.915	6.93034e-192	Mac	KLF4
CALHM6	1.53891e-307	1.18082	0.796	0.405	3.07783e-304	Mac	CALHM6
COLEC121	6.36725e-256	1.17312	0.862	0.485	1.27345e-252	Mac	COLEC12
PLEKHO11	1.49093e-251	1.17106	0.829	0.505	2.98187e-248	Mac	PLEKHO1
COTL1	2.98302e-228	1.16806	0.802	0.391	5.96604e-225	Mac	COTL1
FCGR3A	8.52962e-172	1.16616	0.657	0.243	1.70592e-168	Mac	FCGR3A
KDM6B1	5.87416e-149	1.16571	0.868	0.697	1.17483e-145	Mac	KDM6B
CD53	0	1.15956	0.794	0.259	0	Mac	CD53
HSPA61	6.65357e-63	1.15534	0.774	0.642	1.33071e-59	Mac	HSPA6
NR4A31	6.21119e-228	1.14628	0.811	0.507	1.24224e-224	Mac	NR4A3
ARRDC3	1.69267e-167	1.13853	0.84	0.579	3.38535e-164	Mac	ARRDC3
HBEGF1	3.50958e-148	1.13853	0.824	0.626	7.01916e-145	Mac	HBEGF
ARL4C	9.50819e-158	1.13831	0.769	0.488	1.90164e-154	Mac	ARL4C
2022-03-01	7.64251e-261	1.13378	0.678	0.144	1.5285e-257	Mac	2022-03-01
HMOX11	5.8539e-97	1.13116	0.757	0.632	1.17078e-93	Mac	HMOX1
DSE1	1.70777e-179	1.12108	0.749	0.427	3.41555e-176	Mac	DSE
RNASE6	8.66571e-206	1.12093	0.663	0.168	1.73314e-202	Mac	RNASE6
VMO1	0	1.10177	0.805	0.25	0	Mac	VMO1
CD84	1.02575e-265	1.09081	0.716	0.242	2.0515e-262	Mac	CD84
DUSP61	2.30115e-95	1.0899	0.762	0.607	4.60231e-92	Mac	DUSP6
LILRB2	0	1.08271	0.719	0.119	0	Mac	LILRB2
CD37	1.76449e-277	1.08037	0.794	0.321	3.52897e-274	Mac	CD37
PTGER41	1.08676e-210	1.073	0.806	0.54	2.17352e-207	Mac	PTGER4
STX11	3.94763e-271	1.06493	0.847	0.525	7.89526e-268	Mac	STX11
NFKB1	1.64264e-107	1.06387	0.749	0.531	3.28527e-104	Mac	NFKB1
SHTN1	2.28433e-260	1.05596	0.742	0.339	4.56867e-257	Mac	SHTN1
ITGAM	1.18547e-207	1.05061	0.667	0.143	2.37094e-204	Mac	ITGAM
FPR3	5.72825e-215	1.04608	0.603	0.075	1.14565e-211	Mac	FPR3
LAIR1	1.19959e-195	1.04526	0.675	0.281	2.39918e-192	Mac	LAIR1
LUCAT1	0	1.0419	0.804	0.442	0	Mac	LUCAT1
CD86	2.22803e-229	1.04144	0.669	0.162	4.45606e-226	Mac	CD86
CPVL1	1.10584e-102	1.03624	0.705	0.506	2.21168e-99	Mac	CPVL
LYN	0	1.03255	0.826	0.309	0	Mac	LYN
LCP2	5.35385e-256	1.02926	0.738	0.292	1.07077e-252	Mac	LCP2
FYB1	7.22396e-278	1.02872	0.792	0.353	1.44479e-274	Mac	FYB1
LILRB5	2.35198e-215	1.02621	0.646	0.203	4.70396e-212	Mac	LILRB5
RAB31	2.00833e-250	1.02144	0.832	0.492	4.01667e-247	Mac	RAB31
MAMDC21	3.28349e-147	1.02067	0.689	0.351	6.56698e-144	Mac	MAMDC2
EMB	9.19585e-234	1.01889	0.706	0.254	1.83917e-230	Mac	EMB
THEMIS2	0	1.01372	0.799	0.211	0	Mac	THEMIS2
EVI2B	4.80487e-296	1.00875	0.772	0.228	9.60975e-293	Mac	EVI2B
CD4	5.78056e-206	1.00607	0.688	0.181	1.15611e-202	Mac	CD4
DOK2	1.39929e-158	1.00499	0.631	0.15	2.79857e-155	Mac	DOK2
ZFHX31	2.10455e-206	1.00465	0.874	0.532	4.20911e-203	Mac	ZFHX3
UCP2	2.15075e-202	1.00364	0.705	0.3	4.3015e-199	Mac	UCP2
CPM1	3.30643e-240	1.00218	0.748	0.357	6.61286e-237	Mac	CPM
DUSP11	6.93007e-138	0.995253	0.993	0.974	1.38601e-134	Mac	DUSP1
FAM49B	3.10052e-244	0.991795	0.795	0.411	6.20105e-241	Mac	FAM49B
CYTH4	8.0889e-290	0.991099	0.707	0.159	1.61778e-286	Mac	CYTH4
GRASP2	8.94988e-144	0.980575	0.922	0.732	1.78998e-140	Mac	GRASP
HSP90AA1	2.9614e-159	0.972928	0.999	0.983	5.9228e-156	Mac	HSP90AA1
EVI2A	1.18554e-165	0.971483	0.659	0.289	2.37109e-162	Mac	EVI2A
ATP1B1	2.34826e-120	0.969082	0.645	0.409	4.69652e-117	Mac	ATP1B1
CD442	6.57355e-185	0.968739	0.91	0.589	1.31471e-181	Mac	CD44
TNFAIP8	2.7389e-116	0.967983	0.695	0.432	5.4778e-113	Mac	TNFAIP8
IL18	2.93694e-191	0.96078	0.661	0.203	5.87388e-188	Mac	IL18
AC253572.2	3.50044e-172	0.952633	0.654	0.335	7.00087e-169	Mac	AC253572.2
IGSF6	1.25369e-189	0.951115	0.693	0.37	2.50737e-186	Mac	IGSF6
BCAT1	2.23153e-230	0.942786	0.674	0.205	4.46306e-227	Mac	BCAT1
NFKBIA1	8.93416e-124	0.9346	0.992	0.972	1.78683e-120	Mac	NFKBIA
JAML	1.02242e-142	0.932797	0.622	0.179	2.04484e-139	Mac	JAML
FMNL1	1.16236e-209	0.93159	0.708	0.278	2.32471e-206	Mac	FMNL1
IER51	4.98484e-82	0.930073	0.923	0.86	9.96968e-79	Mac	IER5
CREM	2.20676e-104	0.927474	0.734	0.511	4.41353e-101	Mac	CREM
TBXAS1	7.4255e-155	0.92733	0.62	0.16	1.4851e-151	Mac	TBXAS1
TLR2	4.67169e-140	0.926484	0.625	0.253	9.34338e-137	Mac	TLR2
ARHGAP4	1.62987e-287	0.925532	0.778	0.335	3.25973e-284	Mac	ARHGAP4
TIPARP	1.44495e-112	0.92376	0.845	0.749	2.8899e-109	Mac	TIPARP
PLIN21	5.99923e-91	0.923731	0.829	0.631	1.19985e-87	Mac	PLIN2
HSPA1A1	4.27891e-68	0.918938	0.962	0.936	8.55782e-65	Mac	HSPA1A
CITED2	9.64331e-46	0.9152	0.724	0.693	1.92866e-42	Mac	CITED2
C5AR2	0	0.908207	0.736	0.261	0	Mac	C5AR2
NCKAP1L	7.49433e-131	0.907197	0.627	0.262	1.49887e-127	Mac	NCKAP1L
CREB51	6.57003e-128	0.901224	0.702	0.401	1.31401e-124	Mac	CREB5
EMILIN2	9.00993e-246	0.896421	0.773	0.375	1.80199e-242	Mac	EMILIN2
SYK	2.01604e-119	0.891143	0.601	0.216	4.03208e-116	Mac	SYK
FERMT3	8.18327e-218	0.885666	0.729	0.386	1.63665e-214	Mac	FERMT3
PPIF	2.98035e-11	0.880064	0.503	0.461	5.9607e-08	Mac	PPIF
RNF144B	0	0.875794	0.812	0.332	0	Mac	RNF144B
TMEM176B2	6.04755e-193	0.874979	0.802	0.452	1.20951e-189	Mac	TMEM176B
ABL2	1.97654e-50	0.86629	0.642	0.491	3.95308e-47	Mac	ABL2
NCF1	2.9995e-206	0.865983	0.705	0.249	5.99899e-203	Mac	NCF1
RAB11FIP11	2.94384e-117	0.856498	0.731	0.508	5.88769e-114	Mac	RAB11FIP1
PHLDA21	2.61951e-138	0.856442	0.828	0.666	5.23902e-135	Mac	PHLDA2
SLC31A2	2.35246e-160	0.855453	0.697	0.394	4.70492e-157	Mac	SLC31A2
HLA-DOA	2.56139e-105	0.845296	0.618	0.315	5.12278e-102	Mac	HLA-DOA
CORO1A	7.70531e-278	0.833791	0.756	0.271	1.54106e-274	Mac	CORO1A
GAS71	3.19319e-164	0.82841	0.717	0.366	6.38639e-161	Mac	GAS7
ARHGAP30	2.73867e-233	0.822975	0.682	0.233	5.47735e-230	Mac	ARHGAP30
ADAM28	4.22046e-105	0.82166	0.556	0.127	8.44092e-102	Mac	ADAM28
HSPH11	6.67965e-73	0.81631	0.804	0.673	1.33593e-69	Mac	HSPH1
AREG	2.4368e-28	0.815014	0.592	0.516	4.8736e-25	Mac	AREG
CSF2RA	6.73184e-85	0.813876	0.564	0.22	1.34637e-81	Mac	CSF2RA
TSPAN33	4.30696e-272	0.810071	0.684	0.187	8.61392e-269	Mac	TSPAN33
ALOX5	9.66789e-180	0.809246	0.657	0.266	1.93358e-176	Mac	ALOX5
HSPA1B	8.74828e-54	0.805081	0.939	0.892	1.74966e-50	Mac	HSPA1B
DOCK2	6.81107e-133	0.801236	0.608	0.194	1.36221e-129	Mac	DOCK2
TREM1	0	0.800955	0.784	0.442	0	Mac	TREM1
S100A43	4.99707e-138	0.800494	0.983	0.673	9.99413e-135	Mac	S100A4
ADA2	1.68612e-185	0.800094	0.66	0.316	3.37224e-182	Mac	ADA2
SPRED1	1.51904e-99	0.798222	0.673	0.446	3.03807e-96	Mac	SPRED1
RIPK2	4.27755e-187	0.794702	0.781	0.477	8.55511e-184	Mac	RIPK2
HAVCR2	2.09582e-101	0.790725	0.585	0.274	4.19164e-98	Mac	HAVCR2
RBM47	1.31117e-118	0.789752	0.612	0.289	2.62234e-115	Mac	RBM47
NABP1	1.114e-99	0.780877	0.699	0.511	2.22799e-96	Mac	NABP1
PREX1	3.97713e-137	0.776526	0.688	0.402	7.95426e-134	Mac	PREX1
LTC4S1	1.32564e-144	0.769749	0.882	0.57	2.65128e-141	Mac	LTC4S
GPRIN3	5.48313e-183	0.76499	0.644	0.207	1.09663e-179	Mac	GPRIN3
PID11	2.53346e-210	0.764158	0.765	0.381	5.06693e-207	Mac	PID1
Z93241.1	3.04918e-138	0.759939	0.706	0.432	6.09835e-135	Mac	Z93241.1
BCL2A1	8.45801e-207	0.754963	0.696	0.312	1.6916e-203	Mac	BCL2A1
ALCAM	8.42921e-117	0.753419	0.664	0.412	1.68584e-113	Mac	ALCAM
SIGLEC1	0	0.74643	0.699	0.186	0	Mac	SIGLEC1
POU2F2	2.72828e-19	0.743858	0.502	0.393	5.45656e-16	Mac	POU2F2
ADRB21	2.52498e-153	0.742751	0.743	0.47	5.04996e-150	Mac	ADRB2
RCSD1	1.415e-91	0.742456	0.62	0.332	2.82999e-88	Mac	RCSD1
TENT5A1	8.33047e-120	0.740779	0.759	0.526	1.66609e-116	Mac	TENT5A
RASSF4	1.93491e-69	0.74061	0.586	0.354	3.86981e-66	Mac	RASSF4
BCL2	2.85072e-168	0.740221	0.715	0.417	5.70145e-165	Mac	BCL2
ARHGAP45	1.6491e-138	0.733921	0.662	0.38	3.2982e-135	Mac	ARHGAP45
AL021155.5	5.18399e-142	0.723406	0.743	0.48	1.0368e-138	Mac	AL021155.5
NFKBID	3.26589e-233	0.71945	0.741	0.352	6.53177e-230	Mac	NFKBID
AC090559.1	3.67909e-124	0.712208	0.568	0.161	7.35817e-121	Mac	AC090559.1
CXCL1	0.00966264	0.710519	0.382	0.297	1	Mac	CXCL1
SPINT2	5.90386e-147	0.708686	0.608	0.2	1.18077e-143	Mac	SPINT2
NCF2	3.88313e-141	0.706529	0.617	0.181	7.76625e-138	Mac	NCF2
BHLHE41	2.51528e-99	0.705778	0.688	0.432	5.03055e-96	Mac	BHLHE41
SLC4A7	4.31641e-45	0.699929	0.604	0.485	8.63281e-42	Mac	SLC4A7
RGL1	1.67885e-36	0.69962	0.528	0.377	3.35769e-33	Mac	RGL1
LY86	9.40842e-287	0.697364	0.67	0.168	1.88168e-283	Mac	LY86
GPSM3	6.25302e-219	0.696704	0.709	0.258	1.2506e-215	Mac	GPSM3
CHCHD102	4.78627e-157	0.694485	0.815	0.501	9.57254e-154	Mac	CHCHD10
ITGA4	3.77138e-255	0.687474	0.686	0.205	7.54275e-252	Mac	ITGA4
SLC1A3	6.41549e-284	0.685523	0.708	0.293	1.2831e-280	Mac	SLC1A3
RETN	0	0.68439	0.679	0.151	0	Mac	RETN
CYTIP	9.45338e-277	0.683635	0.74	0.33	1.89068e-273	Mac	CYTIP
OTULINL1	3.36642e-71	0.681541	0.631	0.431	6.73283e-68	Mac	OTULINL
NRP2	1.55408e-93	0.677276	0.748	0.514	3.10817e-90	Mac	NRP2
SLC40A11	6.9446e-36	0.674255	0.595	0.428	1.38892e-32	Mac	SLC40A1
FCGR1A	4.52423e-229	0.673026	0.616	0.116	9.04847e-226	Mac	FCGR1A
ITGAX	3.53326e-166	0.672498	0.63	0.242	7.06653e-163	Mac	ITGAX
LAT2	2.87545e-166	0.670714	0.623	0.234	5.75091e-163	Mac	LAT2
CLEC5A	0.000778564	0.669344	0.401	0.173	1	Mac	CLEC5A
SNX10	6.43522e-101	0.666321	0.602	0.311	1.28704e-97	Mac	SNX10
GAS2L3	1.66717e-18	0.665562	0.472	0.371	3.33433e-15	Mac	GAS2L3
GFRA2	9.26278e-33	0.66075	0.467	0.182	1.85256e-29	Mac	GFRA2
IGSF21	7.24616e-68	0.659481	0.486	0.047	1.44923e-64	Mac	IGSF21
EIF4A31	1.73636e-55	0.657912	0.848	0.795	3.47272e-52	Mac	EIF4A3
KCTD124	1.3126e-100	0.65586	0.912	0.715	2.6252e-97	Mac	KCTD12
TFEC	1.46068e-133	0.655655	0.569	0.136	2.92135e-130	Mac	TFEC
LILRB4	0	0.653884	0.69	0.049	0	Mac	LILRB4
TRPS1	6.40145e-24	0.648399	0.491	0.326	1.28029e-20	Mac	TRPS1
CEBPD2	6.8013e-110	0.647205	0.994	0.965	1.36026e-106	Mac	CEBPD
TRIB11	5.18882e-95	0.64675	0.899	0.779	1.03776e-91	Mac	TRIB1
GNA15	2.76373e-270	0.644598	0.676	0.171	5.52746e-267	Mac	GNA15
ACSL1	0	0.644013	0.799	0.362	0	Mac	ACSL1
TNFSF13B	9.30648e-206	0.642095	0.732	0.378	1.8613e-202	Mac	TNFSF13B
TAGAP	3.87709e-45	0.640518	0.555	0.367	7.75418e-42	Mac	TAGAP
SAMSN1	0	0.633996	0.765	0.384	0	Mac	SAMSN1
MNDA	3.1178e-307	0.633158	0.79	0.253	6.2356e-304	Mac	MNDA
CLEC2B1	3.25576e-68	0.631517	0.827	0.683	6.51151e-65	Mac	CLEC2B
IL10	0	0.63006	0.709	0.145	0	Mac	IL10
PLAU	6.57164e-48	0.62506	0.538	0.335	1.31433e-44	Mac	PLAU
WAS	3.95072e-106	0.620649	0.566	0.138	7.90144e-103	Mac	WAS
LPAR62	1.30026e-82	0.6173	0.743	0.537	2.60053e-79	Mac	LPAR6
ADGRE5	2.50241e-108	0.616289	0.702	0.471	5.00482e-105	Mac	ADGRE5
IL1RN	2.96525e-70	0.612928	0.543	0.291	5.9305e-67	Mac	IL1RN
TNFAIP21	1.85055e-110	0.608593	0.785	0.535	3.70111e-107	Mac	TNFAIP2
CD1C	0	0.608364	0.501	0.036	0	Mac	CD1C
GPAT3	9.18788e-67	0.607576	0.596	0.417	1.83758e-63	Mac	GPAT3
ITPR21	1.29804e-119	0.603791	0.822	0.533	2.59607e-116	Mac	ITPR2
HCK	4.61264e-36	0.59688	0.492	0.221	9.22528e-33	Mac	HCK
MIR181A1HG	0	0.596707	0.758	0.313	0	Mac	MIR181A1HG
AC025164.1	6.13583e-167	0.591208	0.68	0.4	1.22717e-163	Mac	AC025164.1
SOD21	7.4972e-52	0.588042	0.92	0.894	1.49944e-48	Mac	SOD2
FPR1	0	0.586136	0.734	0.212	0	Mac	FPR1
HPGDS	8.74348e-254	0.581649	0.617	0.096	1.7487e-250	Mac	HPGDS
RASSF2	2.75923e-86	0.581234	0.588	0.318	5.51846e-83	Mac	RASSF2
LILRB3	1.16119e-70	0.578466	0.521	0.165	2.32238e-67	Mac	LILRB3
FOSB1	8.24795e-63	0.57252	0.998	0.976	1.64959e-59	Mac	FOSB
ADM2	7.05988e-87	0.571453	0.869	0.733	1.41198e-83	Mac	ADM
AC004687.1	1.93532e-218	0.569985	0.663	0.277	3.87063e-215	Mac	AC004687.1
CX3CR1	4.29448e-25	0.565411	0.414	0.063	8.58897e-22	Mac	CX3CR1
ZNF5032	4.6899e-39	0.565245	0.652	0.531	9.37979e-36	Mac	ZNF503
IKZF1	9.85911e-131	0.564297	0.575	0.138	1.97182e-127	Mac	IKZF1
DUSP52	9.54162e-44	0.557482	0.795	0.705	1.90832e-40	Mac	DUSP5
VENTX	1.66457e-155	0.556069	0.592	0.224	3.32915e-152	Mac	VENTX
PAG1	2.49401e-56	0.552555	0.543	0.33	4.98801e-53	Mac	PAG1
CD300A	2.37181e-58	0.548161	0.53	0.256	4.74361e-55	Mac	CD300A
FMN1	3.54296e-95	0.547207	0.561	0.284	7.08591e-92	Mac	FMN1
PILRA	5.07659e-75	0.546157	0.559	0.328	1.01532e-71	Mac	PILRA
PTAFR	4.17077e-125	0.544086	0.606	0.279	8.34154e-122	Mac	PTAFR
CCR1	2.9058e-35	0.53504	0.469	0.199	5.8116e-32	Mac	CCR1
PCED1B-AS1	2.64272e-222	0.533935	0.649	0.196	5.28545e-219	Mac	PCED1B-AS1
MT1X2	4.1782e-24	0.532707	0.971	0.965	8.35641e-21	Mac	MT1X
GNG2	7.13083e-59	0.531422	0.551	0.296	1.42617e-55	Mac	GNG2
ARL4A1	3.26597e-50	0.527169	0.831	0.662	6.53194e-47	Mac	ARL4A
PLD4	7.56527e-105	0.521748	0.527	0.137	1.51305e-101	Mac	PLD4
CD55	8.79835e-65	0.51722	0.84	0.683	1.75967e-61	Mac	CD55
CKS2	3.73911e-16	0.511388	0.539	0.482	7.47822e-13	Mac	CKS2
IL1R2	2.41084e-76	0.502402	0.529	0.244	4.82168e-73	Mac	IL1R2
IER5L2	2.58738e-17	0.499719	0.816	0.789	5.17476e-14	Mac	IER5L
ZFAND2A	1.12843e-32	0.499137	0.62	0.487	2.25686e-29	Mac	ZFAND2A
IER31	4.09943e-45	0.492167	0.952	0.907	8.19886e-42	Mac	IER3
ABCA11	1.51329e-21	0.489207	0.544	0.426	3.02659e-18	Mac	ABCA1
PRDM1	6.34473e-23	0.488041	0.53	0.433	1.26895e-19	Mac	PRDM1
PIK3AP1	3.05052e-60	0.484387	0.509	0.207	6.10103e-57	Mac	PIK3AP1
KYNU	1.02313e-79	0.484288	0.508	0.153	2.04625e-76	Mac	KYNU
AC091271.1	1.53571e-26	0.480163	0.535	0.412	3.07143e-23	Mac	AC091271.1
AL355881.1	1.06788e-51	0.478852	0.481	0.151	2.13576e-48	Mac	AL355881.1
SLA	2.87515e-85	0.478148	0.546	0.154	5.75029e-82	Mac	SLA
HMGA1	1.87071e-08	0.474841	0.498	0.463	3.74143e-05	Mac	HMGA1
STMN11	1.68733e-26	0.47079	0.554	0.408	3.37466e-23	Mac	STMN1
PARVG	3.87101e-31	0.464298	0.479	0.265	7.74202e-28	Mac	PARVG
SNCA	1.14557e-63	0.461633	0.571	0.337	2.29114e-60	Mac	SNCA
MS4A4E	5.44321e-54	0.458464	0.488	0.196	1.08864e-50	Mac	MS4A4E
APBB1IP	9.9503e-37	0.457177	0.501	0.265	1.99006e-33	Mac	APBB1IP
PTCH2	9.56663e-187	0.454788	0.688	0.36	1.91333e-183	Mac	PTCH2
DNAJB11	2.25724e-26	0.454258	0.936	0.903	4.51448e-23	Mac	DNAJB1
MYO1F	5.23463e-82	0.453332	0.556	0.263	1.04693e-78	Mac	MYO1F
GPR155	3.96004e-20	0.451358	0.47	0.327	7.92009e-17	Mac	GPR155
MT2A3	0.00222677	0.450016	1	1	1	Mac	MT2A
AL360012.1	9.78743e-24	0.448264	0.448	0.287	1.95749e-20	Mac	AL360012.1
PLTP1	1.86172e-50	0.447222	0.682	0.516	3.72343e-47	Mac	PLTP
TLR4	7.64833e-32	0.434057	0.604	0.459	1.52967e-28	Mac	TLR4
SLAMF8	1.42431e-30	0.433774	0.428	0.084	2.84862e-27	Mac	SLAMF8
IRF4	1.01519e-100	0.431972	0.563	0.278	2.03039e-97	Mac	IRF4
TUBA1C1	2.29047e-31	0.431371	0.729	0.631	4.58093e-28	Mac	TUBA1C
AL499604.1	0.00134352	0.427913	0.441	0.408	1	Mac	AL499604.1
C15orf48	7.23849e-08	0.423176	0.373	0.215	0.00014477	Mac	C15orf48
ZNF385A	8.27526e-36	0.423066	0.576	0.471	1.65505e-32	Mac	ZNF385A
AOAH	1.646e-121	0.421948	0.557	0.153	3.29201e-118	Mac	AOAH
LRP11	1.38952e-180	0.420749	0.888	0.47	2.77904e-177	Mac	LRP1
FCGR1B	5.14005e-217	0.420534	0.615	0.198	1.02801e-213	Mac	FCGR1B
SCN9A	1.31318e-86	0.42045	0.547	0.293	2.62636e-83	Mac	SCN9A
GPR84	0	0.41439	0.658	0.158	0	Mac	GPR84
SORL1	8.60988e-46	0.411193	0.536	0.336	1.72198e-42	Mac	SORL1
AC092809.2	0	0.409081	0.588	0.08	0	Mac	AC092809.2
TMEM176A2	6.73705e-53	0.408544	0.549	0.282	1.34741e-49	Mac	TMEM176A
IRF5	0.000574219	0.406606	0.312	0.131	1	Mac	IRF5
MIR155HG	2.96619e-106	0.404685	0.625	0.42	5.93238e-103	Mac	MIR155HG
RHOB1	6.24969e-45	0.401423	0.967	0.885	1.24994e-41	Mac	RHOB
C4orf48	2.73956e-79	0.400216	0.584	0.332	5.47912e-76	Mac	C4orf48
ACKR12	2.55893e-15	1.39797	0.895	0.694	5.11786e-12	EC_C5	ACKR1
CCL143	7.33639e-12	1.13439	0.895	0.731	1.46728e-08	EC_C5	CCL14
EGFL74	2.92299e-11	1.03354	0.816	0.64	5.84597e-08	EC_C5	EGFL7
GNG113	3.4208e-09	0.910734	0.868	0.841	6.84159e-06	EC_C5	GNG11
PLVAP3	1.47666e-09	0.910095	0.829	0.654	2.95331e-06	EC_C5	PLVAP
CLDN53	2.86762e-07	0.909574	0.763	0.643	0.000573525	EC_C5	CLDN5
ECSCR3	5.40625e-06	0.782283	0.724	0.656	0.0108125	EC_C5	ECSCR
SOX183	0.00303456	0.781711	0.566	0.604	1	EC_C5	SOX18
LMCD13	7.70905e-06	0.773458	0.711	0.677	0.0154181	EC_C5	LMCD1
AQP13	4.38535e-08	0.728028	0.921	0.731	8.77071e-05	EC_C5	AQP1
TM4SF13	1.83011e-06	0.725868	0.921	0.82	0.00366022	EC_C5	TM4SF1
C2CD4B1	0.00880821	0.720001	0.553	0.554	1	EC_C5	C2CD4B
HLA-DQA23	2.47024e-05	0.715514	0.697	0.628	0.0494049	EC_C5	HLA-DQA2
ITGA63	0.00199376	0.701403	0.658	0.67	1	EC_C5	ITGA6
RAMP33	9.72412e-06	0.694453	0.711	0.628	0.0194482	EC_C5	RAMP3
RAMP24	4.96312e-08	0.691988	0.908	0.734	9.92623e-05	EC_C5	RAMP2
HLA-DRB13	2.84452e-11	0.68354	0.947	0.847	5.68904e-08	EC_C5	HLA-DRB1
IFI274	6.86414e-08	0.643296	0.961	0.809	0.000137283	EC_C5	IFI27
PCAT192	0.00222356	0.64071	0.645	0.64	1	EC_C5	PCAT19
CD743	8.50049e-10	0.582655	0.974	0.787	1.7001e-06	EC_C5	CD74
IGFBP22	0.00399156	0.577645	0.553	0.599	1	EC_C5	IGFBP2
PECAM14	4.3062e-06	0.562472	0.934	0.688	0.0086124	EC_C5	PECAM1
ICAM11	0.00970721	0.540399	0.684	0.733	1	EC_C5	ICAM1
ID12	0.0015441	0.538828	0.789	0.797	1	EC_C5	ID1
IRF11	0.00283483	0.536933	0.895	0.949	1	EC_C5	IRF1
TBX1	0.000871445	0.507722	0.145	0.403	1	EC_C5	TBX1
SPARCL14	8.89945e-06	0.505073	0.961	0.926	0.0177989	EC_C5	SPARCL1
ADGRL43	0.00715814	0.498869	0.658	0.631	1	EC_C5	ADGRL4
RNASE14	9.52915e-05	0.484484	0.816	0.679	0.190583	EC_C5	RNASE1
SLC9A3R22	0.000920732	0.482449	0.737	0.679	1	EC_C5	SLC9A3R2
SOCS32	1.35296e-05	0.440078	0.987	0.971	0.0270591	EC_C5	SOCS3
HLA-DRA3	1.02313e-07	0.439042	0.974	0.771	0.000204625	EC_C5	HLA-DRA
COMP	1.43126e-195	4.54383	0.829	0.416	2.86251e-192	FB_C2	COMP
PRELP1	0	3.66961	0.981	0.477	0	FB_C2	PRELP
BGN2	0	3.51254	0.984	0.538	0	FB_C2	BGN
SFRP21	1.45609e-166	3.48316	0.81	0.404	2.91217e-163	FB_C2	SFRP2
COL14A12	0	3.47437	0.996	0.557	0	FB_C2	COL14A1
LUM1	0	3.32104	0.991	0.422	0	FB_C2	LUM
COL1A21	0	3.27791	0.998	0.54	0	FB_C2	COL1A2
AEBP12	0	3.15641	0.995	0.521	0	FB_C2	AEBP1
COL3A11	2.2147e-269	3.12585	0.974	0.478	4.42941e-266	FB_C2	COL3A1
APOE1	1.09408e-106	2.98797	0.783	0.48	2.18817e-103	FB_C2	APOE
COL1A11	1.03232e-274	2.95144	0.986	0.566	2.06463e-271	FB_C2	COL1A1
LTBP22	6.86373e-288	2.66379	0.961	0.439	1.37275e-284	FB_C2	LTBP2
ASPN2	1.54999e-278	2.6542	0.915	0.337	3.09999e-275	FB_C2	ASPN
SFRP41	7.28217e-288	2.56395	0.947	0.423	1.45643e-284	FB_C2	SFRP4
MGP2	2.33014e-268	2.54518	1	0.895	4.66027e-265	FB_C2	MGP
COL6A31	3.24298e-246	2.52553	0.956	0.473	6.48596e-243	FB_C2	COL6A3
DPT1	2.9173e-268	2.5199	0.94	0.47	5.8346e-265	FB_C2	DPT
CFH1	6.8991e-273	2.45329	0.989	0.625	1.37982e-269	FB_C2	CFH
FRZB1	2.51982e-224	2.44822	0.877	0.426	5.03963e-221	FB_C2	FRZB
FN12	3.27489e-263	2.42409	0.97	0.559	6.54979e-260	FB_C2	FN1
FBLN11	1.56122e-258	2.36259	0.995	0.587	3.12243e-255	FB_C2	FBLN1
CCN22	2.53103e-171	2.2829	0.958	0.718	5.06207e-168	FB_C2	CCN2
CCN51	3.001e-183	2.23785	0.915	0.485	6.00201e-180	FB_C2	CCN5
LTBP11	4.69763e-274	2.19631	0.942	0.489	9.39525e-271	FB_C2	LTBP1
SPARC1	7.73533e-247	2.14792	0.993	0.845	1.54707e-243	FB_C2	SPARC
COL6A21	4.25836e-257	2.14563	0.998	0.619	8.51673e-254	FB_C2	COL6A2
VCAN1	1.08512e-240	2.14391	0.965	0.492	2.17024e-237	FB_C2	VCAN
PCOLCE21	3.6309e-228	2.11163	0.868	0.389	7.26179e-225	FB_C2	PCOLCE2
PLXDC21	1.95645e-234	2.03949	0.942	0.522	3.91291e-231	FB_C2	PLXDC2
SERPINF11	1.32343e-230	2.03066	0.979	0.516	2.64686e-227	FB_C2	SERPINF1
PDGFRB3	2.3001e-206	2.01389	0.903	0.442	4.60019e-203	FB_C2	PDGFRB
ABI3BP1	5.53132e-247	2.00897	0.965	0.445	1.10626e-243	FB_C2	ABI3BP
GSN1	2.94731e-203	1.98683	1	0.959	5.89463e-200	FB_C2	GSN
LTBP41	1.77007e-240	1.98587	0.979	0.536	3.54014e-237	FB_C2	LTBP4
TIMP12	2.54586e-230	1.93681	0.998	0.882	5.09173e-227	FB_C2	TIMP1
F2R	4.13102e-237	1.92545	0.929	0.483	8.26203e-234	FB_C2	F2R
ITGBL11	2.92767e-175	1.91928	0.797	0.358	5.85534e-172	FB_C2	ITGBL1
MXRA81	1.43366e-232	1.89718	0.949	0.469	2.86732e-229	FB_C2	MXRA8
COL6A12	6.46448e-235	1.8948	0.982	0.576	1.2929e-231	FB_C2	COL6A1
DCN1	5.35835e-210	1.86065	0.995	0.627	1.07167e-206	FB_C2	DCN
PDLIM31	3.34845e-209	1.76247	0.933	0.548	6.69691e-206	FB_C2	PDLIM3
IGFBP73	2.91923e-252	1.74078	1	0.948	5.83847e-249	FB_C2	IGFBP7
SPON21	1.14146e-188	1.70728	0.864	0.429	2.28293e-185	FB_C2	SPON2
SPOCK11	3.46632e-265	1.66233	0.912	0.372	6.93264e-262	FB_C2	SPOCK1
GPNMB1	1.7225e-174	1.63152	0.899	0.43	3.445e-171	FB_C2	GPNMB
CRLF1	4.16158e-203	1.60081	0.806	0.368	8.32316e-200	FB_C2	CRLF1
MRC21	1.10289e-238	1.59964	0.933	0.411	2.20579e-235	FB_C2	MRC2
OGN1	4.14217e-135	1.59558	0.799	0.404	8.28434e-132	FB_C2	OGN
MXRA51	2.47764e-227	1.59085	0.818	0.304	4.95529e-224	FB_C2	MXRA5
PODN1	8.43624e-159	1.58956	0.862	0.465	1.68725e-155	FB_C2	PODN
LGALS13	2.78822e-221	1.58125	0.998	0.789	5.57645e-218	FB_C2	LGALS1
COL4A22	1.62194e-176	1.58047	0.952	0.642	3.24388e-173	FB_C2	COL4A2
CCN13	4.79042e-130	1.57271	0.965	0.807	9.58085e-127	FB_C2	CCN1
F31	9.04188e-121	1.56418	0.792	0.475	1.80838e-117	FB_C2	F3
TIMP21	1.21709e-224	1.56409	0.981	0.793	2.43417e-221	FB_C2	TIMP2
IGFBP61	2.95667e-180	1.54666	0.954	0.567	5.91334e-177	FB_C2	IGFBP6
PLTP2	4.72625e-178	1.54525	0.898	0.514	9.4525e-175	FB_C2	PLTP
LHFPL62	1.3983e-200	1.54383	0.975	0.716	2.7966e-197	FB_C2	LHFPL6
MMP21	1.54926e-166	1.53716	0.921	0.487	3.09852e-163	FB_C2	MMP2
LRP12	1.00293e-205	1.53168	0.97	0.479	2.00586e-202	FB_C2	LRP1
TNXB1	2.14481e-187	1.51444	0.968	0.611	4.28961e-184	FB_C2	TNXB
DIO21	1.70921e-131	1.49011	0.735	0.338	3.41842e-128	FB_C2	DIO2
COL12A11	1.59181e-162	1.484	0.794	0.32	3.18361e-159	FB_C2	COL12A1
COL4A13	2.4677e-148	1.46501	0.919	0.653	4.93539e-145	FB_C2	COL4A1
RCN31	6.32096e-215	1.46068	0.915	0.482	1.26419e-211	FB_C2	RCN3
OMD1	8.17122e-137	1.45482	0.804	0.413	1.63424e-133	FB_C2	OMD
AGT	3.34058e-48	1.44635	0.543	0.257	6.68117e-45	FB_C2	AGT
NNMT1	1.08323e-145	1.44547	0.988	0.861	2.16646e-142	FB_C2	NNMT
PCOLCE3	1.91532e-179	1.44526	0.928	0.527	3.83063e-176	FB_C2	PCOLCE
C1R1	1.64719e-196	1.42885	0.989	0.589	3.29439e-193	FB_C2	C1R
NFIX1	2.47236e-181	1.40594	0.919	0.533	4.94473e-178	FB_C2	NFIX
CYBRD11	3.19913e-195	1.40272	0.945	0.506	6.39825e-192	FB_C2	CYBRD1
LAMA21	4.72389e-190	1.40175	0.841	0.358	9.44778e-187	FB_C2	LAMA2
HTRA12	3.7338e-167	1.38705	0.912	0.608	7.46761e-164	FB_C2	HTRA1
S100A44	5.33116e-171	1.37469	0.993	0.681	1.06623e-167	FB_C2	S100A4
CRISPLD23	5.81527e-183	1.35623	0.929	0.585	1.16305e-179	FB_C2	CRISPLD2
C71	2.18438e-11	1.35396	0.485	0.373	4.36876e-08	FB_C2	C7
VEGFB1	2.05632e-172	1.35317	0.933	0.586	4.11264e-169	FB_C2	VEGFB
FHL21	2.40189e-128	1.34323	0.794	0.443	4.80378e-125	FB_C2	FHL2
MEG31	7.63106e-200	1.33972	0.898	0.461	1.52621e-196	FB_C2	MEG3
TFPI2	2.65245e-22	1.33727	0.545	0.472	5.3049e-19	FB_C2	TFPI2
CCDC801	1.24812e-178	1.33231	0.986	0.695	2.49624e-175	FB_C2	CCDC80
CCN31	1.48453e-71	1.33072	0.691	0.439	2.96905e-68	FB_C2	CCN3
PRRX12	1.44723e-163	1.32831	0.947	0.561	2.89447e-160	FB_C2	PRRX1
CST32	8.69106e-224	1.32342	0.998	0.968	1.73821e-220	FB_C2	CST3
FBLN51	6.17821e-173	1.322	0.884	0.442	1.23564e-169	FB_C2	FBLN5
LGALS3BP1	6.27719e-153	1.32022	0.859	0.489	1.25544e-149	FB_C2	LGALS3BP
CTSK1	1.15186e-172	1.31616	0.891	0.504	2.30372e-169	FB_C2	CTSK
SSPN2	2.02438e-162	1.30059	0.901	0.479	4.04875e-159	FB_C2	SSPN
ANTXR11	1.47878e-160	1.29422	0.808	0.309	2.95757e-157	FB_C2	ANTXR1
EDIL32	4.96664e-124	1.294	0.728	0.344	9.93328e-121	FB_C2	EDIL3
PLAC91	2.53095e-151	1.29086	0.972	0.702	5.0619e-148	FB_C2	PLAC9
C1S1	7.49453e-163	1.27746	0.944	0.487	1.49891e-159	FB_C2	C1S
COL16A11	1.95014e-187	1.27365	0.871	0.419	3.90028e-184	FB_C2	COL16A1
PLXDC11	3.24097e-183	1.26894	0.843	0.431	6.48194e-180	FB_C2	PLXDC1
FBLN21	1.41014e-120	1.26377	0.928	0.68	2.82028e-117	FB_C2	FBLN2
NDUFA4L22	4.77493e-81	1.26174	0.693	0.439	9.54987e-78	FB_C2	NDUFA4L2
DKK31	2.01682e-147	1.24722	0.866	0.421	4.03364e-144	FB_C2	DKK3
LOXL1	5.49547e-153	1.24102	0.758	0.279	1.09909e-149	FB_C2	LOXL1
MMP23B1	2.16882e-182	1.23832	0.806	0.419	4.33765e-179	FB_C2	MMP23B
SERPINE2	3.67401e-149	1.23823	0.765	0.33	7.34803e-146	FB_C2	SERPINE2
MFAP51	2.80596e-91	1.22686	0.751	0.408	5.61193e-88	FB_C2	MFAP5
SULF11	7.1188e-153	1.22218	0.892	0.449	1.42376e-149	FB_C2	SULF1
ITGB51	2.02922e-155	1.21617	0.848	0.464	4.05844e-152	FB_C2	ITGB5
MYH10	4.84457e-184	1.21367	0.861	0.39	9.68914e-181	FB_C2	MYH10
EPHA31	8.61858e-137	1.2094	0.746	0.35	1.72372e-133	FB_C2	EPHA3
SSC5D1	2.88126e-144	1.20761	0.762	0.383	5.76251e-141	FB_C2	SSC5D
CCDC102B2	2.47726e-158	1.20552	0.801	0.417	4.95453e-155	FB_C2	CCDC102B
THBS21	5.97023e-133	1.20442	0.75	0.307	1.19405e-129	FB_C2	THBS2
FGL22	1.17975e-99	1.20146	0.857	0.584	2.3595e-96	FB_C2	FGL2
TIMP32	6.35567e-102	1.19929	0.991	0.899	1.27113e-98	FB_C2	TIMP3
AKAP121	4.01336e-155	1.19736	0.949	0.629	8.02672e-152	FB_C2	AKAP12
GDF101	2.40729e-60	1.18881	0.66	0.351	4.81459e-57	FB_C2	GDF10
ID42	5.1392e-146	1.18301	0.922	0.573	1.02784e-142	FB_C2	ID4
FAP1	3.24704e-222	1.18189	0.861	0.365	6.49407e-219	FB_C2	FAP
FSTL11	4.95338e-151	1.17364	0.942	0.586	9.90675e-148	FB_C2	FSTL1
IGF11	4.32537e-106	1.17221	0.783	0.444	8.65075e-103	FB_C2	IGF1
FIBIN1	1.18665e-156	1.17081	0.725	0.192	2.37329e-153	FB_C2	FIBIN
PRSS231	2.59613e-125	1.16446	0.887	0.509	5.19226e-122	FB_C2	PRSS23
CD91	2.47043e-172	1.16434	0.993	0.87	4.94086e-169	FB_C2	CD9
MFAP41	4.6968e-145	1.16429	0.924	0.536	9.3936e-142	FB_C2	MFAP4
TSC22D12	1.04055e-89	1.15175	0.937	0.781	2.0811e-86	FB_C2	TSC22D1
COL5A21	7.09788e-86	1.15118	0.718	0.392	1.41958e-82	FB_C2	COL5A2
TNFAIP61	2.65226e-121	1.14751	0.718	0.341	5.30452e-118	FB_C2	TNFAIP6
[truncated: 1,797 more rows]
