# Supplementary material for: A Single-Cell Survey of Cellular Heterogeneity in Human Great Saphenous Veins
Source: Cells. 2022 Aug 31;11(17):2711. doi: 10.3390/cells11172711 (PMC9454806; doi:10.3390/cells11172711)
Supplement: Supplementary file 1 [file cells-11-02711-s001.zip › TableS2-VenousEC-ValvularEC-deg.xlsx]

## Sheet: VenousEC-ValvularEC-deg
Table S2: DEG analysis of venous EC and valvular EC. Pct.1: venous EC，pct2. valvular EC
	p_val	avg_log2FC	pct.1	pct.2	p_val_adj
CLDN5	0	2.92063	0.903	0.236	0
FABP4	0	2.81676	0.653	0.243	0
MT1E	2.26739e-224	2.7527	0.79	0.632	4.50417e-220
MT2A	0	2.68968	0.993	0.977	0
A2M	0	2.60187	0.971	0.225	0
SOCS3	0	2.25169	0.956	0.732	0
HLA-DQA2	0	2.1051	0.899	0.282	0
HLA-DRA	0	1.96515	0.996	0.859	0
MT1X	2.91817e-252	1.94135	0.824	0.613	5.79695e-248
MT1M	2.60217e-154	1.82011	0.562	0.302	5.16922e-150
COL15A1	0	1.7426	0.779	0.076	0
HLA-DPA1	0	1.73696	0.945	0.604	0
HLA-DPB1	0	1.73055	0.947	0.637	0
GADD45B	0	1.66894	0.942	0.769	0
IL6	3.14091e-289	1.66882	0.45	0.082	6.23942e-285
ACKR1	0	1.63911	0.995	0.924	0
NFKBIA	0	1.60613	0.962	0.862	0
MGLL	0	1.51463	0.833	0.286	0
FABP5	9.21483e-280	1.43591	0.722	0.389	1.83053e-275
JUNB	0	1.40758	0.995	0.971	0
IRF1	0	1.4051	0.927	0.698	0
IFITM1	0	1.38459	0.933	0.488	0
MAFF	0	1.35128	0.726	0.369	0
ITGA6	0	1.34333	0.899	0.437	0
ICAM1	7.95445689804407e-322	1.32305	0.764	0.434	1.58015286279645e-317
ZFP36	0	1.30323	0.971	0.895	0
CLEC2B	0	1.28891	0.736	0.19	0
IER2	0	1.28808	0.974	0.89	0
HLA-DRB1	0	1.28109	0.996	0.885	0
TRIB1	0	1.27948	0.556	0.13	0
HLA-DQA1	0	1.26843	0.697	0.142	0
SLC2A3	0	1.24864	0.872	0.528	0
SERTAD1	0	1.23286	0.817	0.482	0
GNG11	0	1.21892	0.988	0.898	0
BHLHE40	6.07499e-293	1.20969	0.735	0.362	1.2068e-288
CDKN1A	1.21491e-299	1.20268	0.737	0.376	2.41342e-295
KLF10	0	1.20156	0.842	0.541	0
C2CD4B	7.25833e-159	1.20026	0.494	0.228	1.44187e-154
PLAT	0	1.19828	0.796	0.35	0
HMOX1	3.97031e-174	1.18661	0.353	0.095	7.88701e-170
ATF3	1.56726e-257	1.1847	0.759	0.452	3.11336e-253
HLA-DMA	0	1.1803	0.872	0.46	0
ADAMTS4	2.73881e-289	1.17453	0.397	0.048	5.44065e-285
TSHZ2	0	1.17378	0.833	0.317	0
SOD2	6.13493e-221	1.17015	0.811	0.602	1.2187e-216
DNAJA1	0	1.1571	0.946	0.832	0
CTSH	0	1.13693	0.714	0.174	0
HLA-DQB1	0	1.11522	0.781	0.36	0
ADM5	0	1.09735	0.492	0.031	0
APLNR	0	1.08925	0.559	0.043	0
MYC	4.26252e-183	1.08237	0.569	0.268	8.46749e-179
NAMPT	0	1.06268	0.813	0.456	0
TIMP3	0	1.05791	0.968	0.812	0
SNAI1	0	1.05579	0.525	0.096	0
APOLD1	8.39182e-176	1.0529	0.528	0.241	1.66704e-171
SOX17	5.87058e-262	1.04209	0.303	0.014	1.16619e-257
ZNF385D	0	1.03586	0.593	0.069	0
TNFRSF10D	2.06281e-260	1.02354	0.6	0.238	4.09776e-256
IER3	2.5784e-131	1.02339	0.902	0.825	5.122e-127
ITM2A	0	1.02185	0.899	0.638	0
MAP1LC3B	0	1.01112	0.912	0.68	0
IL3RA	0	0.997081	0.764	0.271	0
EGR1	1.92131e-173	0.987609	0.861	0.72	3.81668e-169
IFI16	0	0.974484	0.938	0.731	0
GMFG	0	0.967033	0.637	0.115	0
RBP7	2.34232e-246	0.96533	0.777	0.447	4.65301e-242
MIDN	2.33064e-211	0.960312	0.756	0.512	4.62981e-207
EBF1	0	0.959841	0.664	0.188	0
PNP	2.07364e-217	0.959176	0.515	0.189	4.11929e-213
OLFM1	0	0.945413	0.757	0.355	0
PIM3	0	0.941526	0.913	0.645	0
CCNL1	1.52479e-248	0.940211	0.908	0.725	3.029e-244
CD93	0	0.940148	0.891	0.569	0
PLVAP	0	0.921824	0.986	0.816	0
AOC3	0	0.919168	0.502	0.028	0
DNAJB1	2.44266e-132	0.919031	0.799	0.619	4.85235e-128
CSRNP1	1.65582e-240	0.909329	0.617	0.255	3.2893e-236
TNFAIP3	2.05747e-108	0.89942	0.495	0.291	4.08716e-104
CD74	0	0.898644	0.999	0.971	0
LRG1	2.43704e-244	0.898117	0.358	0.046	4.84117e-240
NFKBIZ	2.74045e-208	0.888818	0.708	0.392	5.4439e-204
ZFAND5	6.98734e-214	0.882779	0.734	0.453	1.38804e-209
PDK4	6.05119e-178	0.879148	0.875	0.713	1.20207e-173
TMSB10	0	0.870409	1	0.998	0
UPP1	1.44039e-215	0.869449	0.67	0.354	2.86133e-211
BST2	1.28309e-225	0.863562	0.857	0.602	2.54886e-221
ADGRL4	0	0.85757	0.916	0.674	0
ADAMTS9	3.50026e-241	0.857155	0.417	0.081	6.95326e-237
SLC25A25	3.29619e-212	0.853811	0.521	0.184	6.54788e-208
GSN	1.80932580549869e-316	0.852705	0.989	0.918	3.59422571262315e-312
DUSP5	3.38713e-221	0.845421	0.559	0.212	6.72853e-217
PLIN2	2.47754e-158	0.84306	0.492	0.212	4.92164e-154
MT1G	2.98438e-65	0.840373	0.341	0.164	5.92847e-61
LY6E	2.2846e-255	0.831625	0.939	0.792	4.53836e-251
CEBPD	3.11277e-162	0.828397	0.92	0.803	6.18351e-158
TESC	0	0.828366	0.474	0.022	0
LDLR	4.68266e-240	0.821604	0.394	0.068	9.3021e-236
MCL1	1.32875e-175	0.818024	0.88	0.781	2.63956e-171
MEOX1	0	0.817385	0.496	0.06	0
VMP1	4.30893e-193	0.815634	0.71	0.426	8.55969e-189
SCARB1	3.09876984940338e-318	0.811471	0.567	0.143	6.15570630583982e-314
VWA1	4.25502e-261	0.811409	0.609	0.228	8.45259e-257
PPP1R15A	1.71789e-198	0.810576	0.919	0.823	3.41259e-194
ADAMTS1	2.10099e-124	0.80928	0.62	0.36	4.17361e-120
NRN1	6.6074e-266	0.805978	0.9	0.726	1.31256e-261
PHLDA1	1.20162e-241	0.797062	0.357	0.045	2.38702e-237
TYMP	1.56207e-224	0.779367	0.715	0.371	3.10306e-220
UGCG	3.03419e-178	0.775377	0.501	0.212	6.02741e-174
TXN	1.06148e-118	0.773014	0.935	0.891	2.10863e-114
ITPKC	1.2286e-221	0.761954	0.41	0.091	2.44061e-217
CSRP2	1.81591e-260	0.757155	0.472	0.107	3.60731e-256
HSPH1	1.30546e-88	0.754966	0.592	0.412	2.5933e-84
BCAM	5.26179912820928e-321	0.749817	0.971	0.821	1.04525639681877e-316
LGALS3	0	0.749321	0.992	0.967	0
APOD	1.17951e-136	0.746095	0.542	0.274	2.3431e-132
BAG3	1.24987e-180	0.745559	0.537	0.227	2.48286e-176
TSPAN13	0	0.743278	0.465	0.052	0
PIM1	1.7958e-187	0.743249	0.421	0.123	3.56735e-183
ZFP36L1	9.11976e-227	0.736846	0.946	0.805	1.81164e-222
HSPD1	4.80993e-123	0.736273	0.83	0.685	9.55493e-119
IGFBP2	6.38822e-232	0.725596	0.792	0.462	1.26902e-227
PCDH19	3.97529e-291	0.719615	0.446	0.07	7.89692e-287
HSPA1A	1.83109e-82	0.715965	0.917	0.876	3.63746e-78
UBC	1.2867e-283	0.714696	0.999	0.994	2.55603e-279
SPHK1	1.23361e-235	0.712051	0.752	0.403	2.45057e-231
PCAT19	1.00127e-178	0.710606	0.817	0.583	1.98902e-174
HSP90AA1	9.601e-121	0.709843	0.983	0.969	1.90724e-116
SPRY1	1.16559e-68	0.694221	0.586	0.438	2.31545e-64
LMCD1	5.80159e-239	0.691872	0.912	0.692	1.15249e-234
TRIM16	1.19447e-220	0.684868	0.356	0.054	2.37282e-216
RND1	5.40781e-137	0.683279	0.342	0.099	1.07426e-132
CPVL	0	0.679876	0.403	0.033	0
CTSC	5.0241e-143	0.678315	0.767	0.53	9.98037e-139
EHD4	3.05804e-196	0.678309	0.636	0.313	6.0748e-192
RAPGEF3	4.21368e-222	0.678197	0.621	0.26	8.37048e-218
THSD7A	3.13688e-235	0.674669	0.421	0.086	6.23141e-231
TPO	2.56798944926186e-315	0.673971	0.373	0.023	5.10131104095868e-311
DUSP23	1.08709e-160	0.660466	0.803	0.588	2.15951e-156
ELOVL7	4.94065645841247e-324	0.653841	0.396	0.029	9.81461405463636e-320
TMEM273	1.43001e-198	0.652731	0.638	0.305	2.84072e-194
ID1	2.27083e-101	0.651766	0.891	0.752	4.511e-97
EMP1	1.79916e-77	0.649178	0.895	0.832	3.57402e-73
FAM241A	2.84436e-178	0.647834	0.555	0.25	5.65032e-174
H3F3A	0	0.647176	0.993	0.971	0
HNRNPF	1.92888e-170	0.637178	0.777	0.543	3.83173e-166
ARPC5L	1.25026e-137	0.632117	0.56	0.299	2.48365e-133
JUND	7.94995e-163	0.630451	0.993	0.986	1.57926e-158
F8	1.34727e-191	0.625569	0.378	0.083	2.67636e-187
RASA4	7.69077e-215	0.623956	0.489	0.144	1.52777e-210
IER5	4.98259e-110	0.622722	0.731	0.517	9.89791e-106
CYSLTR1	3.59164680107562e-311	0.622671	0.352	0.016	7.13481e-307
VSIR	3.04316e-168	0.621291	0.603	0.293	6.04525e-164
EIF1	2.14521e-239	0.620623	0.999	0.997	4.26146e-235
KDM6B	1.98965e-126	0.619331	0.453	0.2	3.95244e-122
SMAD1	5.46841e-158	0.618618	0.663	0.374	1.0863e-153
KLF4	2.57485e-131	0.618369	0.914	0.81	5.11494e-127
HSPE1	5.31674e-96	0.610586	0.797	0.67	1.05617e-91
DDX21	5.36489e-98	0.608626	0.718	0.56	1.06573e-93
CDC42EP4	1.24719e-227	0.606443	0.5	0.146	2.47754e-223
TMEM70	1.82292e-138	0.604976	0.44	0.176	3.62122e-134
ELOC	7.86717e-109	0.604333	0.722	0.554	1.56281e-104
RALGDS	1.70321e-123	0.597991	0.625	0.38	3.38342e-119
HSPA1B	4.35291e-93	0.595623	0.876	0.739	8.64706e-89
CD34	2.18207e-178	0.592561	0.93	0.798	4.33467e-174
LAP3	1.18281e-148	0.582618	0.816	0.595	2.34965e-144
DDX3Y	3.24849e-91	0.580578	0.678	0.496	6.45312e-87
TIFA	2.27461e-140	0.580324	0.405	0.144	4.51852e-136
FAM110D	4.84143e-121	0.579847	0.675	0.429	9.6175e-117
DIPK2B	3.5385e-152	0.579628	0.759	0.484	7.02923e-148
LINC02185	1.46212e-125	0.579016	0.42	0.165	2.9045e-121
SEMA6A	2.88821e-157	0.572867	0.616	0.316	5.73744e-153
AC015912.3	1.74994e-158	0.572691	0.365	0.098	3.47625e-154
SLC1A5	3.26513e-169	0.572019	0.468	0.165	6.48618e-165
LPAR6	9.00307e-126	0.567323	0.509	0.247	1.78846e-121
JAM2	2.28347e-169	0.565755	0.909	0.73	4.53611e-165
UBE2D3	6.89362e-146	0.565487	0.879	0.741	1.36942e-141
MYLK	1.51697e-202	0.565376	0.397	0.09	3.01346e-198
RPS2	0	0.565167	0.999	0.996	0
CALML4	3.35426e-156	0.564796	0.587	0.283	6.66323e-152
AL118516.1	1.45818e-87	0.564145	0.382	0.18	2.89667e-83
FOS	1.22244e-87	0.562018	0.99	0.976	2.42838e-83
PLK2	1.47685e-117	0.55653	0.533	0.272	2.93377e-113
SRSF5	3.93767e-177	0.55573	0.962	0.892	7.82219e-173
MEF2C	2.85925e-124	0.551651	0.782	0.562	5.6799e-120
ANKRD29	6.99809e-153	0.550361	0.62	0.317	1.39017e-148
PRMT1	4.37152e-127	0.542902	0.627	0.379	8.68402e-123
INHBB	1.08514e-213	0.542237	0.303	0.03	2.15563e-209
DUSP1	4.88271e-95	0.540068	0.949	0.899	9.69951e-91
BCL3	1.68403e-137	0.536981	0.45	0.18	3.34532e-133
SOX18	1.50967e-82	0.536572	0.853	0.744	2.99895e-78
ZC3H12A	3.53969e-140	0.535822	0.353	0.102	7.0316e-136
ZC3HAV1	1.86248e-81	0.535656	0.583	0.39	3.69981e-77
GADD45A	2.3898e-67	0.53436	0.699	0.517	4.74733e-63
HLA-DMB	6.02892e-167	0.532923	0.451	0.15	1.19765e-162
MIR222HG	1.05122e-123	0.531534	0.307	0.087	2.08825e-119
FAM13C	1.45834e-149	0.529831	0.305	0.065	2.89699e-145
MLPH	7.38287e-127	0.528982	0.583	0.313	1.46661e-122
TACSTD2	5.55457e-38	0.527867	0.339	0.257	1.10342e-33
SH3BGRL2	1.1974e-138	0.526161	0.533	0.253	2.37864e-134
MIR22HG	1.6289e-103	0.524285	0.452	0.223	3.23582e-99
SOCS2	4.62776e-137	0.523758	0.465	0.192	9.19305e-133
RASAL2	2.88971e-129	0.523634	0.577	0.303	5.74042e-125
OTULINL	3.31702e-213	0.522166	0.335	0.046	6.58926e-209
COL4A2	5.43438e-129	0.52138	0.425	0.168	1.07954e-124
LCN6	1.2787e-85	0.520817	0.405	0.195	2.54014e-81
GNAI3	1.90072e-107	0.517749	0.62	0.4	3.77578e-103
H3F3B	8.48862e-180	0.515108	0.999	0.998	1.68626e-175
ETS2	1.55513e-120	0.513438	0.9	0.76	3.08927e-116
FBXO31	1.0546e-142	0.511357	0.42	0.152	2.09497e-138
EGLN1	4.31038e-116	0.509131	0.619	0.377	8.56257e-112
SPNS2	1.47865e-123	0.507746	0.576	0.311	2.93733e-119
FOSB	1.80933e-78	0.507485	0.952	0.913	3.59424e-74
MAP3K8	7.02951e-109	0.50735	0.578	0.329	1.39641e-104
HSP90AB1	3.64997e-116	0.5025	0.993	0.984	7.25067e-112
LIFR	3.89234e-105	0.500064	0.882	0.728	7.73214e-101
BAZ1A	5.49688e-100	0.500001	0.497	0.265	1.09195e-95
TRIM25	1.50239e-88	0.498329	0.483	0.274	2.98451e-84
ADM	5.32072e-83	0.48938	0.325	0.133	1.05696e-78
FOSL2	2.60229e-119	0.489038	0.466	0.211	5.16945e-115
THBD	6.43472e-32	0.488037	0.737	0.718	1.27826e-27
DDX3X	4.48447e-89	0.482423	0.869	0.751	8.9084e-85
DSG2	5.4138e-204	0.479076	0.308	0.037	1.07545e-199
SORBS2	2.32488e-142	0.473281	0.372	0.114	4.61838e-138
INSIG1	1.1417e-90	0.472474	0.371	0.165	2.26799e-86
SEC14L1	6.12654e-95	0.470286	0.643	0.431	1.21704e-90
FCGRT	6.95611e-116	0.467824	0.895	0.765	1.38183e-111
IER5L	4.83468e-80	0.463397	0.476	0.26	9.60409e-76
SLFN5	5.41545e-88	0.459682	0.681	0.471	1.07578e-83
BIRC3	6.14114e-81	0.458173	0.391	0.19	1.21994e-76
DDX5	1.87449e-108	0.455595	0.992	0.988	3.72368e-104
HIF1A	3.89619e-60	0.451022	0.541	0.383	7.73978e-56
NRARP	5.30235e-93	0.446483	0.456	0.228	1.05331e-88
CD320	1.36286e-63	0.446215	0.715	0.561	2.70731e-59
ID3	1.35216e-35	0.445591	0.826	0.76	2.68606e-31
AVPR2	3.74434e-126	0.442087	0.38	0.13	7.43814e-122
TJP1	3.65937e-98	0.44155	0.743	0.534	7.26933e-94
H2AFZ	3.80069e-80	0.439672	0.808	0.667	7.55006e-76
SERPING1	3.82317e-116	0.438441	0.653	0.382	7.59473e-112
MAT2A	1.11283e-70	0.437798	0.481	0.299	2.21064e-66
MYO5C	6.67659e-96	0.437391	0.536	0.298	1.3263e-91
PPP1R15B	3.9344e-87	0.435357	0.46	0.241	7.81568e-83
TRA2B	3.39521e-74	0.435096	0.853	0.718	6.74458e-70
LRRC32	1.43342e-80	0.433234	0.599	0.39	2.84748e-76
PMAIP1	2.37392e-78	0.432557	0.309	0.124	4.7158e-74
RPL17	4.1917e-281	0.432556	0.999	0.996	8.32681e-277
FLT1	1.6357e-85	0.432292	0.712	0.505	3.24932e-81
NEURL1B	3.66943e-153	0.432273	0.303	0.061	7.28933e-149
CLIC1	5.35054e-104	0.432003	0.915	0.821	1.06289e-99
DNTTIP2	2.8974e-78	0.431773	0.548	0.351	5.75568e-74
UACA	7.99079e-77	0.430745	0.719	0.534	1.58737e-72
NR4A2	3.36147e-88	0.427774	0.415	0.194	6.67755e-84
CDC37	1.17111e-100	0.42594	0.901	0.786	2.32641e-96
JUN	4.69964e-73	0.424894	0.987	0.981	9.33583e-69
PSMB8	5.41674e-103	0.424663	0.868	0.708	1.07604e-98
EVA1C	2.06868e-90	0.420056	0.538	0.318	4.10943e-86
EGR3	3.19538e-98	0.419291	0.341	0.126	6.34763e-94
TAP1	1.27338e-75	0.419158	0.611	0.407	2.52958e-71
PML	2.98322e-95	0.418828	0.562	0.326	5.92617e-91
CYTH1	3.3726e-90	0.418054	0.511	0.286	6.69966e-86
RALGAPA2	2.50097e-92	0.417076	0.541	0.303	4.96817e-88
GPR146	1.8827e-87	0.417	0.473	0.25	3.73998e-83
REL	6.97407e-91	0.415089	0.408	0.19	1.3854e-86
YTHDF2	1.92447e-88	0.412017	0.555	0.335	3.82296e-84
ETS1	9.20625e-78	0.409658	0.619	0.412	1.82882e-73
MCF2L	2.16069e-115	0.409144	0.356	0.122	4.29221e-111
RPLP0	9.78181e-173	0.408263	0.996	0.983	1.94316e-168
TACR1	1.07337e-121	0.407799	0.311	0.086	2.13225e-117
ANKRD10	1.46958e-77	0.406991	0.504	0.297	2.91932e-73
HSPA8	9.49604e-62	0.406767	0.932	0.888	1.88639e-57
NFIL3	4.68826e-102	0.40612	0.32	0.111	9.31322e-98
MRTFB	6.06253e-72	0.405858	0.678	0.483	1.20432e-67
C1orf115	1.00204e-85	0.402893	0.563	0.342	1.99056e-81
DIS3	2.96557e-67	0.401971	0.448	0.256	5.8911e-63
TM4SF18	8.33642e-75	0.401039	0.411	0.211	1.65603e-70
LRPAP1	1.62083e-92	-0.400614	0.442	0.593	3.21978e-88
GALNT15	1.7273e-63	-0.401116	0.333	0.486	3.43127e-59
TMEM245	8.81844e-74	-0.401699	0.338	0.503	1.75178e-69
PPP3CA	1.11727e-76	-0.402051	0.616	0.715	2.21946e-72
HBA2	5.8228e-37	-0.402434	0.236	0.375	1.1567e-32
ITGB1	1.49751e-110	-0.404256	0.876	0.922	2.9748e-106
TMEM109	3.27401e-96	-0.404521	0.592	0.712	6.50382e-92
KTN1	1.64483e-96	-0.405	0.89	0.927	3.26745e-92
EID1	8.1779e-133	-0.407389	0.923	0.95	1.62454e-128
LRIG1	3.89057e-75	-0.407443	0.393	0.553	7.72863e-71
NFIC	2.36826e-89	-0.40755	0.623	0.73	4.70455e-85
GOLIM4	3.26787e-88	-0.407707	0.343	0.52	6.49162e-84
TMED10	5.54477e-98	-0.409292	0.519	0.663	1.10147e-93
PTPRE	5.40709e-72	-0.410225	0.262	0.426	1.07412e-67
SERINC3	2.29115e-96	-0.410421	0.662	0.776	4.55137e-92
CERT1	2.23032e-75	-0.410644	0.323	0.476	4.43054e-71
RAPH1	1.34478e-86	-0.410756	0.228	0.407	2.67141e-82
TMEM30A	1.13318e-88	-0.411598	0.335	0.506	2.25106e-84
SH3BGRL3	1.82904e-83	-0.411768	0.943	0.939	3.63338e-79
FBLN2	1.33737e-87	-0.413997	0.787	0.819	2.65669e-83
PKM	1.48893e-98	-0.414008	0.679	0.761	2.95777e-94
LDHB	6.85647e-100	-0.414287	0.396	0.57	1.36204e-95
SELENOM	3.85549e-101	-0.416169	0.75	0.853	7.65893e-97
AMIGO2	9.91535e-101	-0.417887	0.148	0.346	1.96968e-96
CRTAP	3.85816e-97	-0.418408	0.584	0.702	7.66423e-93
ATL3	2.8862e-92	-0.418512	0.415	0.575	5.73345e-88
PHIP	2.56971e-68	-0.420288	0.386	0.524	5.10474e-64
TGFB1	1.30667e-95	-0.421178	0.244	0.435	2.5957e-91
STAB1	1.7411e-85	-0.421338	0.331	0.503	3.45869e-81
IGF1R	4.25724e-85	-0.423986	0.345	0.521	8.45701e-81
PCBD1	8.12364e-107	-0.424049	0.264	0.472	1.61376e-102
ATL2	1.98183e-116	-0.424905	0.153	0.357	3.9369e-112
MPZL2	9.99591e-91	-0.425147	0.214	0.401	1.98569e-86
FOXO3	2.27635e-91	-0.425212	0.266	0.444	4.52197e-87
DEPP1	9.87372e-42	-0.427437	0.559	0.653	1.96141e-37
HP1BP3	1.01422e-100	-0.428324	0.599	0.737	2.01475e-96
SNCA	1.1891e-126	-0.428664	0.11	0.32	2.36216e-122
NUAK1	4.4755e-72	-0.429385	0.515	0.662	8.89058e-68
NR4A1	4.09996e-40	-0.431778	0.485	0.567	8.14457e-36
SNHG14	3.83208e-90	-0.433316	0.188	0.386	7.61243e-86
BLCAP	2.64301e-119	-0.433498	0.207	0.423	5.25035e-115
GATA6	1.56378e-105	-0.435656	0.188	0.408	3.10645e-101
TMEM43	3.20651e-103	-0.436119	0.479	0.637	6.36974e-99
SFT2D2	2.25073e-106	-0.438458	0.225	0.432	4.47107e-102
SESN3	8.22699e-77	-0.439361	0.246	0.434	1.63429e-72
CPD	4.56227e-97	-0.440611	0.323	0.524	9.06295e-93
CD81	8.18216e-162	-0.441317	0.957	0.97	1.62539e-157
TMEM47	6.06633e-104	-0.443008	0.18	0.364	1.20508e-99
ELK4	5.65435e-94	-0.443498	0.349	0.534	1.12324e-89
EDNRB	1.70257e-125	-0.443917	0.12	0.338	3.38215e-121
HIPK2	2.72686e-132	-0.445856	0.108	0.325	5.4169e-128
TLE5	1.08933e-108	-0.447445	0.577	0.71	2.16394e-104
MBNL2	7.24564e-102	-0.447705	0.511	0.657	1.43935e-97
IL1R1	1.58393e-84	-0.449744	0.706	0.8	3.14648e-80
ADIRF	1.02816e-170	-0.450304	0.999	1	2.04244e-166
SLC41A3	2.29945e-110	-0.450684	0.332	0.53	4.56787e-106
TRAM1	2.6562e-122	-0.453697	0.629	0.772	5.27654e-118
NDUFS5	1.37489e-134	-0.455157	0.829	0.894	2.73123e-130
GLG1	1.58396e-104	-0.455373	0.368	0.556	3.14654e-100
PTMS	2.49884e-159	-0.455704	0.968	0.983	4.96395e-155
SLC44A1	1.70101e-104	-0.455765	0.226	0.429	3.37905e-100
CYBRD1	2.51323e-112	-0.456131	0.271	0.486	4.99254e-108
EDN1	1.57554e-29	-0.456847	0.421	0.536	3.12982e-25
TXNDC5	3.45265e-113	-0.458363	0.231	0.427	6.85868e-109
ATP6AP2	1.87147e-126	-0.458471	0.56	0.715	3.71767e-122
ITPR1	3.92183e-86	-0.459292	0.456	0.604	7.79072e-82
MAN1C1	8.48407e-189	-0.461827	0.062	0.306	1.68536e-184
PACSIN2	2.51131e-121	-0.462788	0.201	0.418	4.98872e-117
PTPRG	4.73838e-150	-0.462968	0.118	0.364	9.4128e-146
STAT1	2.89884e-88	-0.463129	0.431	0.563	5.75854e-84
ARPC5	2.37203e-116	-0.463413	0.516	0.69	4.71204e-112
PALM2-AKAP2	3.84004e-107	-0.463529	0.806	0.855	7.62824e-103
PRKAR1A	3.94635e-113	-0.464137	0.518	0.69	7.83942e-109
RFK	1.30285e-132	-0.464272	0.188	0.417	2.58811e-128
PTPN14	4.0012e-105	-0.46473	0.217	0.413	7.94838e-101
SERINC1	2.1557e-126	-0.46533	0.752	0.85	4.2823e-122
FRMD4B	1.45775e-97	-0.466209	0.542	0.687	2.89582e-93
LAPTM4A	1.24107e-164	-0.467431	0.89	0.927	2.46539e-160
TSPAN3	4.07808e-129	-0.469025	0.255	0.463	8.1011e-125
SLC25A37	1.31888e-102	-0.469909	0.322	0.521	2.61995e-98
FZD8	5.59775e-141	-0.470191	0.118	0.338	1.11199e-136
CAMK2D	1.78032e-118	-0.472902	0.287	0.507	3.5366e-114
VAMP8	6.8956e-123	-0.473623	0.136	0.355	1.36981e-118
NUDT3	9.56824e-115	-0.47544	0.309	0.509	1.90073e-110
SARAF	3.89238e-129	-0.476609	0.605	0.754	7.73221e-125
PROCR	1.05248e-121	-0.476676	0.228	0.439	2.09074e-117
FNBP1	3.6805e-120	-0.47705	0.237	0.458	7.31132e-116
AGRN	3.3396e-105	-0.477087	0.298	0.503	6.63411e-101
LIMCH1	3.85781e-123	-0.477898	0.17	0.398	7.66353e-119
MYL12B	1.85449e-193	-0.47921	0.962	0.973	3.68395e-189
TMEM35B	1.01385e-130	-0.479268	0.518	0.685	2.01401e-126
UTRN	7.26218e-99	-0.480606	0.743	0.83	1.44263e-94
VEGFA	2.22318e-100	-0.483201	0.15	0.344	4.41635e-96
IL6ST	5.13438e-123	-0.48395	0.911	0.957	1.01994e-118
ALDH1A1	1.691e-160	-0.490797	0.142	0.405	3.35917e-156
TLE1	8.66431e-130	-0.491286	0.222	0.448	1.72116e-125
SULF2	1.40996e-118	-0.493037	0.613	0.766	2.80089e-114
TRIM56	2.94587e-99	-0.494848	0.457	0.622	5.85197e-95
TGOLN2	2.17513e-124	-0.496274	0.527	0.693	4.32089e-120
PCYOX1	6.20976e-128	-0.496349	0.277	0.514	1.23357e-123
SRPX	2.72633e-193	-0.497026	0.061	0.31	5.41586e-189
SPATA13	3.43062e-181	-0.498532	0.072	0.319	6.81492e-177
RASSF9	3.89688e-112	-0.500158	0.302	0.517	7.74115e-108
MSRB3	2.51787e-127	-0.501006	0.495	0.672	5.00176e-123
LAMP1	5.9162e-156	-0.501635	0.681	0.803	1.17525e-151
PLXNA2	3.50666e-135	-0.50189	0.224	0.455	6.96598e-131
MACF1	1.2037e-108	-0.503276	0.731	0.825	2.39115e-104
TEAD1	1.24475e-112	-0.503918	0.26	0.474	2.47269e-108
SUN2	2.12191e-135	-0.508175	0.457	0.634	4.21517e-131
GNAI1	1.55423e-147	-0.508705	0.133	0.375	3.08747e-143
PCMTD1	2.2928e-132	-0.509702	0.471	0.654	4.55464e-128
SRGN	9.0237e-115	-0.513102	0.675	0.8	1.79256e-110
GLS	3.53899e-122	-0.51833	0.517	0.708	7.0302e-118
PLSCR4	2.00086e-117	-0.520689	0.409	0.601	3.97471e-113
CD47	1.46766e-147	-0.520912	0.345	0.576	2.91551e-143
CCDC47	6.36645e-143	-0.522639	0.57	0.731	1.2647e-138
CD99	1.11322e-206	-0.525139	0.951	0.969	2.21142e-202
PAM	2.36297e-150	-0.526467	0.251	0.503	4.69405e-146
ADGRG6	6.87632e-150	-0.528275	0.171	0.424	1.36598e-145
CARMIL1	1.75855e-184	-0.528489	0.121	0.394	3.49336e-180
NT5E	3.98781e-185	-0.529756	0.123	0.398	7.92179e-181
MYRIP	4.96561e-137	-0.529975	0.213	0.454	9.86419e-133
TEK	1.92993e-128	-0.530848	0.434	0.623	3.8338e-124
ANKRD50	5.40787e-181	-0.531152	0.088	0.337	1.07427e-176
ANXA5	3.55619e-177	-0.533824	0.758	0.856	7.06437e-173
CD151	1.50903e-199	-0.534168	0.894	0.951	2.99768e-195
TSC22D1	1.95783e-102	-0.53866	0.656	0.792	3.88922e-98
EMP2	1.23207e-178	-0.54076	0.813	0.903	2.4475e-174
STX7	1.59436e-158	-0.542079	0.215	0.466	3.1672e-154
NORAD	3.84222e-160	-0.545633	0.695	0.811	7.63258e-156
EMP3	8.10616e-164	-0.546368	0.096	0.331	1.61029e-159
PXDC1	1.77618e-138	-0.546978	0.294	0.542	3.52837e-134
ANXA2	6.15155e-194	-0.547491	0.958	0.974	1.22201e-189
TMEM123	7.91623e-173	-0.551072	0.544	0.719	1.57256e-168
CAMK1D	6.19303e-236	-0.551246	0.063	0.349	1.23025e-231
CDKN1C	3.72145e-105	-0.554257	0.413	0.604	7.39267e-101
APP	3.49182e-191	-0.554674	0.893	0.952	6.93649e-187
SLC9A3R2	5.4597e-133	-0.555885	0.797	0.892	1.08457e-128
AAK1	8.1618e-140	-0.55679	0.305	0.539	1.62134e-135
ITGA2	3.40269e-148	-0.557684	0.191	0.431	6.75945e-144
TNXB	1.0246e-133	-0.55972	0.506	0.687	2.03537e-129
IDS	2.39715e-146	-0.560126	0.345	0.557	4.76194e-142
LMO2	4.10084e-177	-0.562168	0.824	0.898	8.14631e-173
DIXDC1	5.18825e-137	-0.562373	0.363	0.58	1.03065e-132
FOXN3	4.32706e-160	-0.562956	0.266	0.508	8.5957e-156
SKI	4.45244e-158	-0.566529	0.325	0.565	8.84477e-154
ITM2B	0	-0.566843	0.998	0.998	0
BNIP3L	2.73267e-159	-0.568502	0.405	0.631	5.42845e-155
WLS	1.77284e-165	-0.57048	0.278	0.542	3.52175e-161
EPB41L3	6.49604e-149	-0.571922	0.25	0.5	1.29044e-144
PLCXD3	1.65627e-128	-0.572408	0.178	0.414	3.29017e-124
PLXDC2	2.18114e-132	-0.572642	0.329	0.551	4.33283e-128
ADD1	2.60705e-164	-0.572849	0.479	0.685	5.17891e-160
RASSF8	3.31674e-184	-0.57393	0.184	0.465	6.58871e-180
RNASE1	2.06774e-188	-0.574223	0.959	0.964	4.10757e-184
PLA2R1	1.65349e-255	-0.579946	0.049	0.335	3.28466e-251
AHNAK2	1.18652e-138	-0.583252	0.297	0.52	2.35703e-134
SETBP1	2.34431e-263	-0.585522	0.054	0.355	4.65697e-259
CRIP2	2.92752e-194	-0.586376	0.919	0.948	5.81552e-190
EPB41L2	1.22359e-182	-0.588913	0.168	0.436	2.43066e-178
TM7SF3	1.4733e-172	-0.589839	0.272	0.527	2.92671e-168
CALU	4.98069e-168	-0.592082	0.413	0.636	9.89414e-164
CNTNAP3	4.55808e-194	-0.597461	0.102	0.365	9.05463e-190
IL13RA1	3.65813e-174	-0.597565	0.328	0.591	7.26688e-170
GPX4	1.15706e-211	-0.599555	0.785	0.873	2.2985e-207
SGCE	0	-0.601501	0.022	0.322	0
PTPRB	3.34635e-179	-0.60276	0.732	0.87	6.64752e-175
MBNL1	4.59636e-192	-0.603911	0.812	0.906	9.13068e-188
PHACTR2	1.23801e-161	-0.604148	0.556	0.743	2.4593e-157
TAGLN2	3.40605e-236	-0.610502	0.961	0.976	6.76613e-232
ST6GAL1	1.39222e-176	-0.612441	0.344	0.593	2.76565e-172
FXYD6	0	-0.612874	0.014	0.323	0
PLEKHA5	5.84145e-220	-0.61802	0.085	0.361	1.1604e-215
RHOB	1.60811e-127	-0.618798	0.784	0.879	3.19451e-123
NET1	1.14002e-166	-0.621871	0.574	0.785	2.26465e-162
HRCT1	1.3023e-171	-0.62466	0.165	0.414	2.58701e-167
CEP85L	7.40005e-202	-0.631957	0.17	0.456	1.47002e-197
ATP2B4	8.23592e-184	-0.633583	0.312	0.571	1.63607e-179
EMCN	1.14274e-194	-0.638406	0.845	0.915	2.27006e-190
BMP6	1.64378e-199	-0.639554	0.143	0.426	3.26537e-195
PSAP	5.93363e-257	-0.642647	0.801	0.915	1.17872e-252
AR	0	-0.642678	0.014	0.331	0
SLC44A2	2.03605e-198	-0.647647	0.45	0.689	4.04462e-194
COL18A1	2.00665e-181	-0.649696	0.632	0.795	3.9862e-177
MFGE8	4.87201e-196	-0.650491	0.256	0.541	9.67824e-192
TMX4	1.83101e-207	-0.65123	0.36	0.626	3.63731e-203
FOXP1	3.39961e-230	-0.651981	0.851	0.942	6.75332e-226
SPTAN1	8.7088e-225	-0.653483	0.731	0.868	1.73e-220
HSD17B12	2.4014e-209	-0.65402	0.405	0.678	4.77039e-205
PDLIM4	7.11334e-207	-0.656224	0.294	0.585	1.41306e-202
RND3	3.43699e-198	-0.658117	0.074	0.334	6.82757e-194
CREB3L2	2.30975e-235	-0.658883	0.14	0.448	4.58832e-231
CCPG1	7.46843e-219	-0.65939	0.465	0.708	1.4836e-214
ZFHX3	1.28367e-240	-0.662056	0.119	0.439	2.55001e-236
CALM1	1.18714e-290	-0.670795	0.971	0.988	2.35825e-286
ITSN2	2.22874e-212	-0.671332	0.218	0.522	4.4274e-208
FAM107B	7.16466e-274	-0.671757	0.089	0.414	1.42326e-269
DAAM1	6.8477e-164	-0.677083	0.735	0.843	1.3603e-159
OAZ1	6.54636980739652e-321	-0.678381	0.856	0.933	1.30043636223932e-316
HTRA1	1.11711e-211	-0.679777	0.336	0.599	2.21913e-207
PMEPA1	5.93485e-243	-0.680061	0.132	0.442	1.17896e-238
WSB1	3.01627e-214	-0.680345	0.823	0.917	5.99181e-210
PDCD4	8.72918e-205	-0.683255	0.561	0.751	1.73405e-200
PPP1CB	6.35683e-252	-0.685807	0.464	0.699	1.26279e-247
LPP	1.47418e-196	-0.686518	0.392	0.667	2.92845e-192
WWP1	8.15367e-209	-0.691314	0.438	0.68	1.61973e-204
CDH23	1.83738e-261	-0.694694	0.132	0.486	3.64996e-257
GUCY1A1	0	-0.695755	0.016	0.344	0
MMP2	8.35329e-288	-0.697983	0.061	0.367	1.65938e-283
PRSS23	4.06294e-171	-0.700497	0.447	0.691	8.07102e-167
ALDH1A2	2.13756e-169	-0.701862	0.596	0.716	4.24627e-165
RAPGEF5	3.16035e-191	-0.702594	0.404	0.653	6.27804e-187
TFPI	1.60989e-185	-0.703551	0.69	0.833	3.19806e-181
S100A6	0	-0.703587	1	1	0
H2AFJ	2.27965e-237	-0.705303	0.27	0.571	4.52852e-233
ARL6IP5	3.57202e-289	-0.706029	0.754	0.887	7.09582e-285
RAB11FIP1	3.91771e-229	-0.712036	0.199	0.513	7.78253e-225
MDFIC	1.2475e-220	-0.712111	0.276	0.563	2.47817e-216
LHFPL6	2.91238e-231	-0.714055	0.534	0.747	5.78544e-227
FOXC1	1.27045e-225	-0.717291	0.604	0.842	2.52375e-221
TMOD3	1.66343e-262	-0.717359	0.76	0.886	3.30441e-258
GMDS	5.81232e-228	-0.725556	0.283	0.566	1.15462e-223
LEPR	2.13585e-225	-0.726866	0.147	0.445	4.24286e-221
NDRG4	0	-0.727512	0.092	0.47	0
SNTB2	9.52029e-226	-0.731146	0.591	0.797	1.89121e-221
ARID5B	1.84318e-182	-0.731353	0.461	0.707	3.66148e-178
CAV2	1.78087e-267	-0.737858	0.703	0.857	3.5377e-263
THBS3	0	-0.740472	0.039	0.398	0
FOXC2	0	-0.743509	0.006	0.333	0
NUCKS1	0	-0.744151	0.863	0.947	0
FSTL1	4.53356e-235	-0.744226	0.397	0.657	9.00592e-231
ARL5A	1.89379e-275	-0.752696	0.32	0.636	3.76202e-271
EFNB2	4.01323e-214	-0.753239	0.335	0.641	7.97228e-210
ATP2B1	3.00455e-196	-0.755031	0.425	0.674	5.96853e-192
C1S	1.08176e-285	-0.757531	0.112	0.452	2.14891e-281
HSPA2	7.05848e-243	-0.773345	0.225	0.55	1.40217e-238
PTGS2	1.66388e-114	-0.77654	0.21	0.459	3.3053e-110
RUNX1T1	8.81967e-262	-0.784356	0.274	0.608	1.75203e-257
OMD	0	-0.784382	0.011	0.333	0
CSGALNACT1	2.12031e-290	-0.786564	0.29	0.633	4.21199e-286
PDLIM3	5.58033e-262	-0.787006	0.217	0.569	1.10853e-257
LITAF	0	-0.787321	0.066	0.468	0
BMPR2	8.56602e-283	-0.787424	0.682	0.856	1.70164e-278
PTPRF	0	-0.78761	0.03	0.452	0
C17orf58	8.79942575192502e-317	-0.792836	0.155	0.515	1.74800592561991e-312
TACC1	0	-0.795084	0.823	0.932	0
LTBP3	2.73946e-293	-0.79791	0.321	0.665	5.44194e-289
SLCO2A1	1.61248e-250	-0.799599	0.183	0.524	3.2032e-246
CYB5R3	0	-0.799651	0.745	0.915	0
RBMS3	1.85497e-285	-0.80289	0.244	0.601	3.6849e-281
IGFBP6	2.20587e-199	-0.805734	0.128	0.387	4.38197e-195
CNTNAP3B	1.97559e-223	-0.807069	0.377	0.644	3.92451e-219
CDO1	0	-0.814896	0.022	0.383	0
NUPR1	7.42002e-288	-0.820149	0.567	0.829	1.47399e-283
ABHD2	4.94065645841247e-324	-0.829818	0.21	0.581	9.81461405463636e-320
CREB5	0	-0.831254	0.023	0.4	0
FHL1	2.12147e-274	-0.83339	0.144	0.476	4.2143e-270
ENTPD1	4.1739e-285	-0.842115	0.381	0.721	8.29145e-281
COL8A1	0	-0.844409	0.022	0.4	0
SKIL	2.35712e-249	-0.844718	0.381	0.69	4.68241e-245
HMGN3	0	-0.848139	0.635	0.837	0
CXCL2	1.30985e-62	-0.853516	0.243	0.358	2.60202e-58
SYNPO	0	-0.861808	0.27	0.637	0
LTC4S	4.09963e-274	-0.862506	0.595	0.823	8.14392e-270
TSPAN2	1.97428e-307	-0.865576	0.187	0.559	3.92191e-303
DPYSL3	1.57246e-302	-0.866615	0.333	0.664	3.12368e-298
CTSZ	0	-0.873865	0.563	0.819	0
PCDH7	0	-0.886204	0.045	0.464	0
LAPTM5	0	-0.886974	0.081	0.484	0
PTGS1	0	-0.898031	0.012	0.422	0
CCN1	5.75905e-116	-0.898907	0.481	0.639	1.14403e-111
S100A4	4.09648e-91	-0.900364	0.3	0.428	8.13765e-87
ANXA3	0	-0.902843	0.097	0.523	0
MIR99AHG	0	-0.907748	0.131	0.566	0
PERP	0	-0.909132	0.674	0.905	0
FILIP1L	4.61699e-226	-0.918687	0.475	0.73	9.17166e-222
MAFB	7.07953e-230	-0.920343	0.126	0.42	1.40635e-225
KCNN3	0	-0.92932	0.08	0.511	0
TSC22D3	0	-0.929808	0.798	0.929	0
COLEC12	0	-0.93198	0.02	0.458	0
ALDH2	0	-0.939386	0.331	0.703	0
GALNT1	0	-0.952245	0.261	0.637	0
PLPP1	0	-0.956636	0.207	0.616	0
CCDC3	0	-0.963403	0.338	0.722	0
ELN	4.44659081257122e-323	-0.966545	0.431	0.739	8.83315264917273e-319
UGP2	0	-0.968575	0.536	0.807	0
CCDC80	0	-0.976244	0.162	0.581	0
SCARA3	0	-0.976289	0.218	0.639	0
MYADM	6.50369e-256	-0.977446	0.487	0.747	1.29196e-251
PGRMC1	0	-0.983632	0.538	0.798	0
CAV1	0	-0.985692	0.987	0.992	0
VIM	0	-0.985846	1	1	0
ABI3BP	0	-1.00015	0.034	0.475	0
NR2F2	0	-1.00829	0.79	0.945	0
ITPR2	0	-1.01667	0.381	0.753	0
CLEC3B	0	-1.02114	0.356	0.729	0
CAVIN2	0	-1.02165	0.828	0.967	0
CFH	0	-1.05253	0.44	0.773	0
LGALS1	6.87619e-240	-1.05848	0.39	0.655	1.36595e-235
CCN2	5.40548e-125	-1.06034	0.585	0.735	1.0738e-120
CLEC14A	0	-1.08303	0.89	0.977	0
CALCRL	0	-1.08494	0.582	0.879	0
PODXL	0	-1.08558	0.468	0.823	0
POSTN	3.96581e-230	-1.08666	0.146	0.467	7.87808e-226
LAMA4	0	-1.0881	0.253	0.706	0
TIMP2	0	-1.09197	0.574	0.874	0
LAMB1	0	-1.09662	0.274	0.718	0
NUDT4	0	-1.10648	0.228	0.667	0
TMOD1	0	-1.11616	0.139	0.682	0
C1R	0	-1.11932	0.226	0.664	0
DSTN	0	-1.12235	0.96	0.988	0
GPM6A	0	-1.14387	0.042	0.6	0
CDH11	0	-1.15665	0.027	0.548	0
FGF2	0	-1.16145	0.206	0.68	0
GJA4	0	-1.16483	0.034	0.51	0
CRIM1	0	-1.20282	0.76	0.935	0
BMX	0	-1.21884	0.209	0.702	0
ST8SIA6	0	-1.22007	0.094	0.647	0
HSPG2	0	-1.22148	0.926	0.982	0
SLC40A1	0	-1.22578	0.217	0.709	0
ACKR4	0	-1.22666	0.033	0.559	0
TFF3	0	-1.23577	0.041	0.565	0
NFIA	0	-1.23753	0.752	0.94	0
FN1	0	-1.26527	0.145	0.665	0
LTBP4	0	-1.26611	0.248	0.742	0
CDH13	0	-1.30969	0.17	0.664	0
WWTR1	0	-1.31899	0.557	0.889	0
CCND1	0	-1.32517	0.094	0.608	0
BMP4	0	-1.33288	0.106	0.614	0
TIMP1	0	-1.34422	0.892	0.981	0
DNASE1L3	0	-1.37387	0.107	0.523	0
NTS	0	-1.4232	0.013	0.45	0
SERPINE1	5.67756e-268	-1.43326	0.369	0.713	1.12785e-263
COL3A1	0	-1.43353	0.048	0.602	0
CALD1	0	-1.43883	0.656	0.941	0
VWF	0	-1.51055	0.989	0.995	0
LTBP2	0	-1.53659	0.068	0.634	0
AKR1C2	0	-1.58237	0.326	0.839	0
AKR1C1	0	-1.61986	0.581	0.945	0
BGN	0	-1.63399	0.062	0.662	0
GAS6	0	-1.6465	0.561	0.935	0
SULF1	0	-1.65213	0.249	0.826	0
CLU	0	-1.753	0.984	0.998	0
PTGIS	0	-1.78581	0.182	0.838	0
ACKR3	0	-1.83627	0.158	0.796	0
MMRN1	0	-1.90838	0.351	0.894	0
CYP1B1	0	-1.91803	0.362	0.914	0
TGM2	0	-1.94525	0.139	0.774	0
CRIP1	0	-1.95632	0.547	0.828	0
PLPP3	0	-2.03992	0.218	0.879	0
CD9	0	-2.23822	0.781	0.992	0
DKK3	0	-2.47163	0.047	0.912	0
EFEMP1	0	-2.57362	0.051	0.854	0
CRTAC1	0	-2.67079	0.092	0.891	0
DCN	0	-2.68792	0.278	0.764	0
CPE	0	-3.35913	0.118	0.947	0
MGP	0	-3.63693	0.844	0.995	0
