# Supplementary material for: A Single-Cell Survey of Cellular Heterogeneity in Human Great Saphenous Veins
Source: Cells. 2022 Aug 31;11(17):2711. doi: 10.3390/cells11172711 (PMC9454806; doi:10.3390/cells11172711)
Supplement: Supplementary file 1 [file cells-11-02711-s001.zip › TableS3- KLF9-correlated-genes.xlsx]

## Sheet: KLF9-correlated-genes
Table S3: co-expressed genes with KLF9 in mural cells
	correlation	p-value
KLF9	1	0
MT1A	0.428376	2.29825e-141
CEBPD	0.41157	1.39409e-129
MT1X	0.407679	5.98975e-127
MT1E	0.406263	5.33765e-126
MT1M	0.403375	4.46701e-124
MT2A	0.399875	9.00597e-122
MAFF	0.395948	3.21801e-119
CDKN1A	0.388588	1.58356e-114
GADD45B	0.382386	1.15334e-110
SOCS3	0.379254	9.55681e-109
CRISPLD2	0.378622	2.3192e-108
CEBPB	0.371425	4.84436e-104
APOLD1	0.370105	2.92235e-103
ZFAND5	0.35799	2.88339e-96
CSRNP1	0.353287	1.24278e-93
MIDN	0.352098	5.66272e-93
CCNL1	0.351169	1.84643e-92
NFIL3	0.346774	4.66823e-90
MT1G	0.343219	3.84317e-88
IL6	0.336353	1.63829e-84
KLF10	0.330348	2.05797e-81
MCL1	0.312889	8.6201e-73
ADAMTS1	0.311841	2.72323e-72
FOSL2	0.308591	9.3558e-71
MYC	0.30742	3.30954e-70
NR4A1	0.304835	5.27456e-69
MIR22HG	0.304393	8.44634e-69
NAMPT	0.303492	2.19841e-68
ATF3	0.302866	4.26339e-68
PPP1R15A	0.302858	4.29973e-68
IRF1	0.301419	1.96022e-67
ZNF331	0.29708	1.80457e-65
BTG2	0.294841	1.80628e-64
RGS16	0.293751	5.49968e-64
NR4A3	0.291609	4.8421e-63
CCL2	0.287224	3.91541e-61
SERTAD1	0.28678	6.0867e-61
C11orf96	0.283721	1.23887e-59
PNRC1	0.283513	1.51826e-59
DDX5	0.281672	9.12933e-59
ADAMTS4	0.280779	2.16727e-58
ELL2	0.278361	2.21946e-57
TIPARP	0.277661	4.33333e-57
AVPR1A	0.276363	1.49097e-56
CCNH	0.276232	1.68862e-56
NR4A2	0.276042	2.02215e-56
ZFP36	0.273637	1.95565e-55
EIF4A3	0.272903	3.89219e-55
ATP1B3	0.271273	1.77895e-54
YBX3	0.26726	7.17334e-53
BHLHE40	0.260327	3.67816e-50
SLC25A25	0.255814	1.93252e-48
EIF5	0.252564	3.19314e-47
MAT2A	0.25171	6.62459e-47
SLC2A3	0.24928	5.21383e-46
HSP90AB1	0.248988	6.66622e-46
CHD1	0.248273	1.2174e-45
CH25H	0.24765	2.0527e-45
THBS1	0.247618	2.10895e-45
HSPA6	0.243857	4.79696e-44
CDC42EP4	0.241095	4.59829e-43
SFPQ	0.239322	1.93302e-42
NFKBIA	0.236707	1.57338e-41
HLA-E	0.234125	1.21598e-40
ARID5B	0.230793	1.6414e-39
JUNB	0.228102	1.30288e-38
CYCS	0.225733	7.89483e-38
ARL5B	0.225324	1.07534e-37
FOXC1	0.224911	1.46871e-37
NFKBIZ	0.223671	3.72689e-37
EIF1	0.223241	5.13823e-37
KIAA0040	0.220713	3.35877e-36
MT1F	0.219753	6.80518e-36
DDX21	0.217506	3.51224e-35
AC116366.1	0.217107	4.69202e-35
NNMT	0.216828	5.74069e-35
UGCG	0.216156	9.33509e-35
MAP1LC3B	0.215622	1.37074e-34
DDX3Y	0.210205	6.40293e-33
TRIB1	0.209051	1.43231e-32
BTG1	0.208562	2.01316e-32
DNAJA1	0.20781	3.38869e-32
BAG3	0.206593	7.83595e-32
HSPD1	0.206494	8.38889e-32
EGR1	0.205614	1.53266e-31
NUFIP2	0.205235	1.98491e-31
SLC30A1	0.202749	1.07049e-30
PABPC1	0.200753	4.07489e-30
PER1	0.200277	5.5899e-30
UBE2D3	0.199551	9.0526e-30
ZC3H12A	0.198328	2.02721e-29
SRSF3	0.197213	4.21218e-29
DDIT4	0.197108	4.51037e-29
DDX3X	0.194823	1.98794e-28
RHOB	0.194002	3.37347e-28
PLAUR	0.193512	4.61973e-28
JUND	0.193303	5.27926e-28
NFE2L2	0.192543	8.57828e-28
TSPYL2	0.191656	1.50743e-27
PIM1	0.190955	2.34951e-27
CYTOR	0.190239	3.68942e-27
SLC1A5	0.18702	2.74521e-26
LDHA	0.18666	3.42836e-26
OSMR	0.186555	3.65776e-26
DNTTIP2	0.184911	1.00277e-25
GCLM	0.183226	2.79137e-25
KDM6B	0.182985	3.22803e-25
PHLDA1	0.182858	3.48541e-25
IRF2BPL	0.18146	8.0733e-25
TUBB4B	0.180002	1.9255e-24
TNFRSF10D	0.179759	2.22345e-24
CREM	0.17937	2.79881e-24
LDLR	0.179304	2.91056e-24
BCL3	0.17868	4.20706e-24
AKAP12	0.178587	4.44437e-24
REL	0.178457	4.79677e-24
ELOC	0.178134	5.79783e-24
RUNX1	0.177279	9.5647e-24
GADD45A	0.177128	1.04518e-23
AL118516.1	0.176834	1.24058e-23
PABPC4	0.175769	2.30273e-23
RND3	0.174515	4.74417e-23
CHSY1	0.174085	6.07246e-23
UBC	0.173773	7.26163e-23
IL6ST	0.173434	8.81205e-23
MAP3K8	0.173415	8.91092e-23
VMP1	0.172382	1.60376e-22
RBBP6	0.1715	2.64157e-22
BMP2	0.171367	2.84728e-22
OSER1	0.170323	5.11927e-22
TXN	0.16867	1.28667e-21
FOXC2	0.168597	1.33938e-21
GTF2B	0.168417	1.48002e-21
PPP1R15B	0.168233	1.63867e-21
DNAJC27	0.168103	1.76113e-21
SLC7A5	0.168018	1.8452e-21
SKIL	0.166199	5.01269e-21
FOSL1	0.165948	5.74634e-21
UAP1	0.163429	2.24619e-20
ID4	0.163267	2.45013e-20
H3F3B	0.162933	2.92911e-20
EGR3	0.162882	3.01118e-20
HNRNPAB	0.161155	7.5463e-20
ZNF703	0.160977	8.29087e-20
SRSF5	0.158778	2.6279e-19
DNAJB9	0.158023	3.89054e-19
VEGFA	0.157511	5.07289e-19
AC015912.3	0.156714	7.64977e-19
TSC22D2	0.155262	1.60811e-18
BCL6	0.15499	1.84612e-18
RASD1	0.154893	1.93987e-18
NCL	0.154882	1.95006e-18
IER5	0.154745	2.09128e-18
IFRD1	0.153097	4.80276e-18
ELMSAN1	0.152529	6.38537e-18
TOB1	0.152463	6.59948e-18
BRD2	0.15177	9.32373e-18
FUS	0.150972	1.38541e-17
IER5L	0.150355	1.87869e-17
EIF4G2	0.150159	2.0685e-17
NA	NA	NA
NA.1	NA	NA
NA.2	NA	NA
NA.3	NA	NA
NA.4	NA	NA
NA.5	NA	NA
NA.6	NA	NA
NA.7	NA	NA
NA.8	NA	NA
NA.9	NA	NA
NA.10	NA	NA
NA.11	NA	NA
NA.12	NA	NA
NA.13	NA	NA
NA.14	NA	NA
NA.15	NA	NA
NA.16	NA	NA
NA.17	NA	NA
NA.18	NA	NA
NA.19	NA	NA
NA.20	NA	NA
NA.21	NA	NA
NA.22	NA	NA
NA.23	NA	NA
NA.24	NA	NA
NA.25	NA	NA
NA.26	NA	NA
NA.27	NA	NA
NA.28	NA	NA
NA.29	NA	NA
NA.30	NA	NA
NA.31	NA	NA
NA.32	NA	NA
NA.33	NA	NA
NA.34	NA	NA
NA.35	NA	NA
NA.36	NA	NA
NA.37	NA	NA
NA.38	NA	NA
NA.39	NA	NA
NA.40	NA	NA
NA.41	NA	NA
NA.42	NA	NA
NA.43	NA	NA
NA.44	NA	NA
NA.45	NA	NA
NA.46	NA	NA
NA.47	NA	NA
NA.48	NA	NA
NA.49	NA	NA
NA.50	NA	NA
NA.51	NA	NA
NA.52	NA	NA
NA.53	NA	NA
NA.54	NA	NA
NA.55	NA	NA
NA.56	NA	NA
NA.57	NA	NA
NA.58	NA	NA
NA.59	NA	NA
NA.60	NA	NA
NA.61	NA	NA
NA.62	NA	NA
NA.63	NA	NA
NA.64	NA	NA
NA.65	NA	NA
NA.66	NA	NA
NA.67	NA	NA
NA.68	NA	NA
NA.69	NA	NA
NA.70	NA	NA
NA.71	NA	NA
NA.72	NA	NA
NA.73	NA	NA
NA.74	NA	NA
NA.75	NA	NA
NA.76	NA	NA
NA.77	NA	NA
NA.78	NA	NA
NA.79	NA	NA
NA.80	NA	NA
NA.81	NA	NA
NA.82	NA	NA
NA.83	NA	NA
NA.84	NA	NA
NA.85	NA	NA
NA.86	NA	NA
NA.87	NA	NA
NA.88	NA	NA
NA.89	NA	NA
NA.90	NA	NA
NA.91	NA	NA
NA.92	NA	NA
NA.93	NA	NA
NA.94	NA	NA
NA.95	NA	NA
NA.96	NA	NA
NA.97	NA	NA
NA.98	NA	NA
NA.99	NA	NA
NA.100	NA	NA
NA.101	NA	NA
NA.102	NA	NA
NA.103	NA	NA
NA.104	NA	NA
NA.105	NA	NA
NA.106	NA	NA
NA.107	NA	NA
NA.108	NA	NA
NA.109	NA	NA
NA.110	NA	NA
NA.111	NA	NA
NA.112	NA	NA
NA.113	NA	NA
NA.114	NA	NA
NA.115	NA	NA
NA.116	NA	NA
NA.117	NA	NA
NA.118	NA	NA
NA.119	NA	NA
NA.120	NA	NA
NA.121	NA	NA
NA.122	NA	NA
NA.123	NA	NA
NA.124	NA	NA
NA.125	NA	NA
NA.126	NA	NA
NA.127	NA	NA
NA.128	NA	NA
NA.129	NA	NA
NA.130	NA	NA
NA.131	NA	NA
NA.132	NA	NA
NA.133	NA	NA
NA.134	NA	NA
NA.135	NA	NA
NA.136	NA	NA
NA.137	NA	NA
NA.138	NA	NA
NA.139	NA	NA
NA.140	NA	NA
NA.141	NA	NA
NA.142	NA	NA
NA.143	NA	NA
NA.144	NA	NA
NA.145	NA	NA
NA.146	NA	NA
NA.147	NA	NA
NA.148	NA	NA
NA.149	NA	NA
NA.150	NA	NA
NA.151	NA	NA
NA.152	NA	NA
NA.153	NA	NA
NA.154	NA	NA
NA.155	NA	NA
NA.156	NA	NA
NA.157	NA	NA
NA.158	NA	NA
NA.159	NA	NA
NA.160	NA	NA
NA.161	NA	NA
NA.162	NA	NA
NA.163	NA	NA
NA.164	NA	NA
NA.165	NA	NA
NA.166	NA	NA
NA.167	NA	NA
NA.168	NA	NA
NA.169	NA	NA
NA.170	NA	NA
NA.171	NA	NA
NA.172	NA	NA
NA.173	NA	NA
NA.174	NA	NA
NA.175	NA	NA
NA.176	NA	NA
NA.177	NA	NA
NA.178	NA	NA
NA.179	NA	NA
NA.180	NA	NA
NA.181	NA	NA
NA.182	NA	NA
NA.183	NA	NA
NA.184	NA	NA
NA.185	NA	NA
NA.186	NA	NA
NA.187	NA	NA
NA.188	NA	NA
NA.189	NA	NA
NA.190	NA	NA
NA.191	NA	NA
NA.192	NA	NA
NA.193	NA	NA
NA.194	NA	NA
NA.195	NA	NA
NA.196	NA	NA
NA.197	NA	NA
NA.198	NA	NA
NA.199	NA	NA
NA.200	NA	NA
NA.201	NA	NA
NA.202	NA	NA
NA.203	NA	NA
NA.204	NA	NA
NA.205	NA	NA
NA.206	NA	NA
NA.207	NA	NA
NA.208	NA	NA
NA.209	NA	NA
NA.210	NA	NA
NA.211	NA	NA
NA.212	NA	NA
NA.213	NA	NA
NA.214	NA	NA
NA.215	NA	NA
NA.216	NA	NA
NA.217	NA	NA
NA.218	NA	NA
NA.219	NA	NA
NA.220	NA	NA
NA.221	NA	NA
NA.222	NA	NA
NA.223	NA	NA
NA.224	NA	NA
NA.225	NA	NA
NA.226	NA	NA
NA.227	NA	NA
NA.228	NA	NA
NA.229	NA	NA
NA.230	NA	NA
NA.231	NA	NA
NA.232	NA	NA
NA.233	NA	NA
NA.234	NA	NA
NA.235	NA	NA
NA.236	NA	NA
NA.237	NA	NA
NA.238	NA	NA
NA.239	NA	NA
NA.240	NA	NA
NA.241	NA	NA
NA.242	NA	NA
NA.243	NA	NA
NA.244	NA	NA
NA.245	NA	NA
NA.246	NA	NA
NA.247	NA	NA
NA.248	NA	NA
NA.249	NA	NA
NA.250	NA	NA
NA.251	NA	NA
NA.252	NA	NA
NA.253	NA	NA
NA.254	NA	NA
NA.255	NA	NA
NA.256	NA	NA
NA.257	NA	NA
NA.258	NA	NA
NA.259	NA	NA
NA.260	NA	NA
NA.261	NA	NA
NA.262	NA	NA
NA.263	NA	NA
NA.264	NA	NA
NA.265	NA	NA
NA.266	NA	NA
NA.267	NA	NA
NA.268	NA	NA
NA.269	NA	NA
NA.270	NA	NA
NA.271	NA	NA
NA.272	NA	NA
NA.273	NA	NA
NA.274	NA	NA
NA.275	NA	NA
NA.276	NA	NA
NA.277	NA	NA
NA.278	NA	NA
NA.279	NA	NA
NA.280	NA	NA
NA.281	NA	NA
NA.282	NA	NA
NA.283	NA	NA
NA.284	NA	NA
NA.285	NA	NA
NA.286	NA	NA
NA.287	NA	NA
NA.288	NA	NA
NA.289	NA	NA
NA.290	NA	NA
NA.291	NA	NA
NA.292	NA	NA
NA.293	NA	NA
NA.294	NA	NA
NA.295	NA	NA
NA.296	NA	NA
NA.297	NA	NA
NA.298	NA	NA
NA.299	NA	NA
NA.300	NA	NA
NA.301	NA	NA
NA.302	NA	NA
NA.303	NA	NA
NA.304	NA	NA
NA.305	NA	NA
NA.306	NA	NA
NA.307	NA	NA
NA.308	NA	NA
NA.309	NA	NA
NA.310	NA	NA
NA.311	NA	NA
NA.312	NA	NA
NA.313	NA	NA
NA.314	NA	NA
NA.315	NA	NA
NA.316	NA	NA
NA.317	NA	NA
NA.318	NA	NA
NA.319	NA	NA
NA.320	NA	NA
NA.321	NA	NA
NA.322	NA	NA
NA.323	NA	NA
NA.324	NA	NA
NA.325	NA	NA
NA.326	NA	NA
NA.327	NA	NA
NA.328	NA	NA
NA.329	NA	NA
NA.330	NA	NA
NA.331	NA	NA
NA.332	NA	NA
NA.333	NA	NA
NA.334	NA	NA
NA.335	NA	NA
NA.336	NA	NA
NA.337	NA	NA
NA.338	NA	NA
NA.339	NA	NA
NA.340	NA	NA
NA.341	NA	NA
NA.342	NA	NA
NA.343	NA	NA
NA.344	NA	NA
NA.345	NA	NA
NA.346	NA	NA
NA.347	NA	NA
NA.348	NA	NA
NA.349	NA	NA
NA.350	NA	NA
NA.351	NA	NA
NA.352	NA	NA
NA.353	NA	NA
NA.354	NA	NA
NA.355	NA	NA
NA.356	NA	NA
NA.357	NA	NA
NA.358	NA	NA
NA.359	NA	NA
NA.360	NA	NA
NA.361	NA	NA
NA.362	NA	NA
NA.363	NA	NA
NA.364	NA	NA
NA.365	NA	NA
NA.366	NA	NA
NA.367	NA	NA
NA.368	NA	NA
NA.369	NA	NA
NA.370	NA	NA
NA.371	NA	NA
NA.372	NA	NA
NA.373	NA	NA
NA.374	NA	NA
NA.375	NA	NA
NA.376	NA	NA
NA.377	NA	NA
NA.378	NA	NA
NA.379	NA	NA
NA.380	NA	NA
NA.381	NA	NA
NA.382	NA	NA
NA.383	NA	NA
NA.384	NA	NA
NA.385	NA	NA
NA.386	NA	NA
NA.387	NA	NA
NA.388	NA	NA
NA.389	NA	NA
NA.390	NA	NA
NA.391	NA	NA
NA.392	NA	NA
NA.393	NA	NA
NA.394	NA	NA
NA.395	NA	NA
NA.396	NA	NA
NA.397	NA	NA
NA.398	NA	NA
NA.399	NA	NA
NA.400	NA	NA
NA.401	NA	NA
NA.402	NA	NA
NA.403	NA	NA
NA.404	NA	NA
NA.405	NA	NA
NA.406	NA	NA
NA.407	NA	NA
NA.408	NA	NA
NA.409	NA	NA
NA.410	NA	NA
NA.411	NA	NA
NA.412	NA	NA
NA.413	NA	NA
NA.414	NA	NA
NA.415	NA	NA
NA.416	NA	NA
NA.417	NA	NA
NA.418	NA	NA
NA.419	NA	NA
NA.420	NA	NA
NA.421	NA	NA
NA.422	NA	NA
NA.423	NA	NA
NA.424	NA	NA
NA.425	NA	NA
NA.426	NA	NA
NA.427	NA	NA
NA.428	NA	NA
NA.429	NA	NA
NA.430	NA	NA
NA.431	NA	NA
NA.432	NA	NA
NA.433	NA	NA
NA.434	NA	NA
NA.435	NA	NA
NA.436	NA	NA
NA.437	NA	NA
NA.438	NA	NA
NA.439	NA	NA
NA.440	NA	NA
NA.441	NA	NA
NA.442	NA	NA
NA.443	NA	NA
NA.444	NA	NA
NA.445	NA	NA
NA.446	NA	NA
NA.447	NA	NA
NA.448	NA	NA
NA.449	NA	NA
NA.450	NA	NA
NA.451	NA	NA
NA.452	NA	NA
NA.453	NA	NA
NA.454	NA	NA
NA.455	NA	NA
NA.456	NA	NA
NA.457	NA	NA
NA.458	NA	NA
NA.459	NA	NA
NA.460	NA	NA
NA.461	NA	NA
NA.462	NA	NA
NA.463	NA	NA
NA.464	NA	NA
NA.465	NA	NA
NA.466	NA	NA
NA.467	NA	NA
NA.468	NA	NA
NA.469	NA	NA
NA.470	NA	NA
NA.471	NA	NA
NA.472	NA	NA
NA.473	NA	NA
NA.474	NA	NA
NA.475	NA	NA
NA.476	NA	NA
NA.477	NA	NA
NA.478	NA	NA
NA.479	NA	NA
NA.480	NA	NA
NA.481	NA	NA
NA.482	NA	NA
NA.483	NA	NA
NA.484	NA	NA
NA.485	NA	NA
NA.486	NA	NA
NA.487	NA	NA
NA.488	NA	NA
NA.489	NA	NA
NA.490	NA	NA
NA.491	NA	NA
NA.492	NA	NA
NA.493	NA	NA
NA.494	NA	NA
NA.495	NA	NA
NA.496	NA	NA
NA.497	NA	NA
NA.498	NA	NA
NA.499	NA	NA
NA.500	NA	NA
NA.501	NA	NA
NA.502	NA	NA
NA.503	NA	NA
NA.504	NA	NA
NA.505	NA	NA
NA.506	NA	NA
NA.507	NA	NA
NA.508	NA	NA
NA.509	NA	NA
NA.510	NA	NA
NA.511	NA	NA
NA.512	NA	NA
NA.513	NA	NA
NA.514	NA	NA
NA.515	NA	NA
NA.516	NA	NA
NA.517	NA	NA
NA.518	NA	NA
NA.519	NA	NA
NA.520	NA	NA
NA.521	NA	NA
NA.522	NA	NA
NA.523	NA	NA
NA.524	NA	NA
NA.525	NA	NA
NA.526	NA	NA
NA.527	NA	NA
NA.528	NA	NA
NA.529	NA	NA
NA.530	NA	NA
NA.531	NA	NA
NA.532	NA	NA
NA.533	NA	NA
NA.534	NA	NA
NA.535	NA	NA
NA.536	NA	NA
NA.537	NA	NA
NA.538	NA	NA
NA.539	NA	NA
NA.540	NA	NA
NA.541	NA	NA
NA.542	NA	NA
NA.543	NA	NA
NA.544	NA	NA
NA.545	NA	NA
NA.546	NA	NA
NA.547	NA	NA
NA.548	NA	NA
NA.549	NA	NA
NA.550	NA	NA
NA.551	NA	NA
NA.552	NA	NA
NA.553	NA	NA
NA.554	NA	NA
NA.555	NA	NA
NA.556	NA	NA
NA.557	NA	NA
NA.558	NA	NA
NA.559	NA	NA
NA.560	NA	NA
NA.561	NA	NA
NA.562	NA	NA
NA.563	NA	NA
NA.564	NA	NA
NA.565	NA	NA
NA.566	NA	NA
NA.567	NA	NA
NA.568	NA	NA
NA.569	NA	NA
NA.570	NA	NA
NA.571	NA	NA
NA.572	NA	NA
NA.573	NA	NA
NA.574	NA	NA
NA.575	NA	NA
NA.576	NA	NA
NA.577	NA	NA
NA.578	NA	NA
NA.579	NA	NA
NA.580	NA	NA
NA.581	NA	NA
NA.582	NA	NA
NA.583	NA	NA
NA.584	NA	NA
NA.585	NA	NA
NA.586	NA	NA
NA.587	NA	NA
NA.588	NA	NA
NA.589	NA	NA
NA.590	NA	NA
NA.591	NA	NA
NA.592	NA	NA
NA.593	NA	NA
NA.594	NA	NA
NA.595	NA	NA
NA.596	NA	NA
NA.597	NA	NA
NA.598	NA	NA
NA.599	NA	NA
NA.600	NA	NA
NA.601	NA	NA
NA.602	NA	NA
NA.603	NA	NA
NA.604	NA	NA
NA.605	NA	NA
NA.606	NA	NA
NA.607	NA	NA
NA.608	NA	NA
NA.609	NA	NA
NA.610	NA	NA
NA.611	NA	NA
NA.612	NA	NA
NA.613	NA	NA
NA.614	NA	NA
NA.615	NA	NA
NA.616	NA	NA
NA.617	NA	NA
NA.618	NA	NA
NA.619	NA	NA
NA.620	NA	NA
NA.621	NA	NA
NA.622	NA	NA
NA.623	NA	NA
NA.624	NA	NA
NA.625	NA	NA
NA.626	NA	NA
NA.627	NA	NA
NA.628	NA	NA
NA.629	NA	NA
NA.630	NA	NA
NA.631	NA	NA
NA.632	NA	NA
NA.633	NA	NA
NA.634	NA	NA
NA.635	NA	NA
NA.636	NA	NA
NA.637	NA	NA
NA.638	NA	NA
NA.639	NA	NA
NA.640	NA	NA
NA.641	NA	NA
NA.642	NA	NA
NA.643	NA	NA
NA.644	NA	NA
NA.645	NA	NA
NA.646	NA	NA
NA.647	NA	NA
NA.648	NA	NA
NA.649	NA	NA
NA.650	NA	NA
NA.651	NA	NA
NA.652	NA	NA
NA.653	NA	NA
NA.654	NA	NA
NA.655	NA	NA
NA.656	NA	NA
NA.657	NA	NA
NA.658	NA	NA
NA.659	NA	NA
NA.660	NA	NA
NA.661	NA	NA
NA.662	NA	NA
NA.663	NA	NA
NA.664	NA	NA
NA.665	NA	NA
NA.666	NA	NA
NA.667	NA	NA
NA.668	NA	NA
NA.669	NA	NA
NA.670	NA	NA
NA.671	NA	NA
NA.672	NA	NA
NA.673	NA	NA
NA.674	NA	NA
NA.675	NA	NA
NA.676	NA	NA
NA.677	NA	NA
NA.678	NA	NA
NA.679	NA	NA
NA.680	NA	NA
NA.681	NA	NA
NA.682	NA	NA
NA.683	NA	NA
NA.684	NA	NA
NA.685	NA	NA
NA.686	NA	NA
NA.687	NA	NA
NA.688	NA	NA
NA.689	NA	NA
NA.690	NA	NA
NA.691	NA	NA
NA.692	NA	NA
NA.693	NA	NA
NA.694	NA	NA
NA.695	NA	NA
NA.696	NA	NA
NA.697	NA	NA
NA.698	NA	NA
NA.699	NA	NA
NA.700	NA	NA
NA.701	NA	NA
NA.702	NA	NA
NA.703	NA	NA
NA.704	NA	NA
NA.705	NA	NA
NA.706	NA	NA
NA.707	NA	NA
NA.708	NA	NA
NA.709	NA	NA
NA.710	NA	NA
NA.711	NA	NA
NA.712	NA	NA
NA.713	NA	NA
NA.714	NA	NA
NA.715	NA	NA
NA.716	NA	NA
NA.717	NA	NA
NA.718	NA	NA
NA.719	NA	NA
NA.720	NA	NA
NA.721	NA	NA
NA.722	NA	NA
NA.723	NA	NA
NA.724	NA	NA
NA.725	NA	NA
NA.726	NA	NA
NA.727	NA	NA
